# Supplementary material for: A genomic overview of short genetic variations in a basal chordate, Ciona intestinalis
Source: BMC Genomics. 2012 May 30;13:208. doi: 10.1186/1471-2164-13-208 (PMC3424144; doi:10.1186/1471-2164-13-208)
Supplement: Additional file 2 — Table S4. SNPs identified in the present study. [file 1471-2164-13-208-S2.zip]

Archive with 1 entries (1 files):
- Additionalfile2.csv
