# Supplementary material for: A genomic overview of short genetic variations in a basal chordate, Ciona intestinalis
Source: BMC Genomics. 2012 May 30;13:208. doi: 10.1186/1471-2164-13-208 (PMC3424144; doi:10.1186/1471-2164-13-208)
Supplement: Additional file 2 — Table S4. SNPs identified in the present study. [file 1471-2164-13-208-S2.zip › Additionalfile2.csv]

Supplementary Table S4. SNPs identified in the present study.
Chromosome/Scaffold	position	SNPs
KhC1	211	C/A
	227	A/G
	308	A/C
	330	C/G
	401	A/T
	422	A/T
	424	T/A
	428	T/C
	451	C/T
	476	C/A
	594	G/A
	640	T/C
	661	T/C
	668	A/C
	689	C/G
	745	T/C
	836	A/C
	1028	T/C
	1043	A/C
	1067	T/C
	1090	G/A
	1183	G/A
	1208	T/C
	1225	G/C
	1293	T/A
	1322	C/T
	1352	T/A
	1358	G/A
	1372	A/T
	1378	T/C
	1390	G/A
	1396	T/C
	1440	A/G
	1441	T/C
	1478	T/C
	1479	G/C
	1492	A/T
	1509	G/A
	1511	T/C
	1518	A/T
	1536	G/C
	1540	C/A
	1542	T/G
	1559	A/G
	1569	A/G
	1603	T/A
	1605	C/T
	1612	G/T
	1614	A/G
	1620	C/T
	1661	A/G
	1771	T/C
	1814	C/A
	1841	T/C
	1865	C/T
	1934	T/C
	1964	T/A
	1983	A/T
	1986	C/T
	2001	C/G
	2125	A/T
	2207	C/T
	2211	G/A
	2456	T/C
	2514	G/A
	2551	T/A
	2555	A/T
	2604	T/C
	2608	C/T
	2621	A/C
	2622	A/C
	2639	C/T
	2717	G/C
	2717	G/T
	2721	G/A
	2721	G/C
	2723	A/C
	2728	T/G
	2732	T/C
	2734	G/A
	2735	A/C
	2737	A/T
	2738	A/G
	2770	T/C
	2796	A/G
	2816	T/A
	2892	A/C
	2896	C/T
	2918	T/C
	2922	T/G
	2931	T/A
	2969	A/G
	2978	T/A
	2980	T/A
	2981	T/C
	2986	A/G
	3000	T/A
	3017	C/A
	3036	G/C
	3036	G/T
	3044	T/G
	3055	T/A
	3057	A/G
	3087	G/T
	3100	T/C
	3103	T/C
	3104	G/A
	3119	G/T
	3166	G/C
	3173	A/G
	3219	C/A
	3220	G/T
	3222	G/T
	3226	C/T
	3232	T/C
	3252	T/C
	3314	G/A
	3342	G/A
	3416	T/A
	3431	G/A
	3451	C/T
	3466	A/T
	3468	A/T
	3470	A/T
	3484	A/G
	3519	T/C
	3521	A/G
	3559	C/A
	3566	T/C
	3589	T/G
	3605	A/G
	3628	C/T
	3633	T/A
	3635	T/C
	3681	T/A
	3698	A/G
	3761	A/T
	3792	T/C
	3832	C/T
	3847	A/G
	3850	C/G
	3859	T/C
	3861	A/G
	3883	A/T
	3887	G/A
	3891	A/T
	3893	C/T
	3936	A/G
	3952	C/T
	3953	A/C
	3971	C/T
	3991	T/A
	4064	A/C
	4100	T/C
	4127	A/G
	4159	C/T
	4168	T/G
	4170	T/C
	4182	T/C
	4228	A/T
	4237	G/A
	4279	T/C
	4336	C/T
	4339	G/A
	4346	C/T
	4372	G/A
	4439	T/A
	4451	A/G
	4475	A/G
	4518	C/T
	4528	T/G
	4537	T/A
	4541	G/A
	4542	T/C
	4552	T/C
	4561	G/A
	4566	A/G
	4586	G/A
	4587	G/A
	4608	C/G
	4619	T/A
	4646	C/T
	4663	T/C
	4669	A/C
	4674	T/C
	4677	A/C
	4678	T/G
	4686	T/A
	4704	T/C
	4724	G/A
	4726	A/G
	4730	C/T
	4733	G/A
	4907	C/T
	4952	T/C
	4958	C/T
	4994	G/A
	5008	G/A
	5057	A/G
	5058	A/T
	5064	A/G
	5073	T/C
	5075	G/A
	5079	A/G
	5095	A/C
	5324	C/T
	5375	G/A
	5396	T/G
	5408	G/A
	5465	A/G
	5506	A/C
	5560	G/C
	5563	A/G
	5567	G/T
	5572	A/G
	5593	C/T
	5603	G/A
	5607	C/T
	5648	T/A
	5661	A/G
	5672	T/C
	5681	G/T
	5710	A/C
	5711	C/A
	5718	G/T
	5743	C/T
	5752	G/A
	5785	C/T
	5800	C/T
	5839	G/A
	5866	T/C
	5877	T/G
	5893	A/G
	5911	T/C
	5912	A/T
	5972	C/T
	5995	C/T
	5997	A/G
	6073	C/T
	6075	A/T
	6145	C/A
	6147	A/C
	6218	T/A
	6225	T/A
	6241	T/C
	6337	T/C
	6400	C/T
	6454	T/C
	6463	T/C
	6465	A/G
	6476	A/G
	6484	A/G
	6485	G/T
	6490	C/T
	6521	C/T
	6522	T/C
	6528	A/T
	6530	G/A
	6532	T/C
	6534	C/T
	6543	T/C
	6574	G/A
	6593	G/A
	6654	T/G
	6665	A/G
	6671	A/G
	6684	T/C
	6706	C/A
	6721	G/C
	6758	A/G
	6765	G/A
	6791	T/C
	6861	T/C
	6890	A/C
	6891	C/A
	6950	G/A
	7090	T/C
	7120	C/T
	7186	G/A
	7189	A/G
	7199	G/A
	7210	C/G
	7217	A/C
	7222	T/C
	7231	G/T
	7233	T/C
	7237	T/G
	7254	A/G
	7261	C/T
	7262	C/T
	7271	A/C
	7286	C/T
	7294	G/A
	7303	G/T
	7321	A/T
	7322	T/C
	7337	G/A
	7341	G/T
	7346	T/A
	7347	T/G
	7367	C/T
	7424	T/C
	7438	C/A
	7442	T/C
	7470	C/T
	7486	T/C
	7489	C/A
	7507	C/T
	7511	T/C
	7555	T/C
	7575	T/C
	7593	C/T
	7602	T/A
	7659	C/T
	7661	T/A
	7734	A/G
	7784	A/T
	7791	G/C
	7799	G/A
	7801	T/C
	7802	G/A
	7805	G/T
	7818	T/C
	7821	C/A
	7822	A/G
	7822	A/C
	7827	G/A
	7827	G/T
	7834	C/T
	7835	C/T
	7843	T/A
	7881	T/C
	7895	T/C
	7903	T/C
	7934	A/G
	7958	A/G
	7973	T/A
	7984	G/T
	7993	G/A
	7995	A/T
	7998	G/A
	7999	G/A
	8013	T/C
	8032	T/G
	8033	A/T
	8034	A/T
	8048	T/C
	8050	C/T
	8057	G/A
	8058	T/C
	8073	T/A
	8082	G/A
	8090	C/T
	8091	G/A
	8097	C/A
	8129	G/A
	8136	C/T
	8139	A/G
	8142	C/A
	8165	G/T
	8166	T/C
	8172	T/G
	8191	T/C
	8197	A/G
	8222	A/G
	8238	G/T
	8264	C/T
	8276	T/A
	8276	T/G
	8327	C/G
	8329	A/C
	8338	A/C
	8338	A/T
	8340	C/A
	8368	C/G
	8426	T/C
	8437	C/T
	8440	A/G
	8449	G/A
	8466	C/T
	8477	G/A
	8498	G/T
	8523	G/T
	8560	C/T
	8604	A/G
	8616	G/T
	8631	C/T
	8640	G/A
	8655	T/C
	8658	A/T
	8706	G/A
	8709	G/A
	8721	G/A
	8759	G/A
	8768	T/A
	8784	A/G
	8822	G/C
	8880	C/T
	8881	G/A
	8896	T/G
	8903	G/A
	8918	T/A
	8919	A/G
	8964	C/T
	8991	C/T
	8996	T/A
	9022	T/A
	9023	T/G
	9027	A/T
	9028	A/T
	9029	A/T
	9032	C/A
	9032	C/T
	9072	C/G
	9234	G/A
	9251	A/G
	9254	A/G
	9258	G/A
	9272	G/A
	9273	T/A
	9375	T/C
	9409	T/C
	9510	G/C
	9719	G/A
	9738	T/A
	9776	T/C
	9784	C/T
	9786	T/C
	9807	G/A
	9811	T/G
	9812	C/T
	9831	G/A
	9835	C/T
	9836	T/A
	9839	G/A
	9852	T/G
	9861	A/C
	9882	A/G
	9885	A/G
	9887	G/A
	9888	G/A
	9908	C/T
	9917	T/C
	9931	C/T
	9951	A/C
	9954	T/A
	10019	C/T
	10088	G/A
	10094	C/T
	10097	A/C
	10118	G/T
	10119	T/A
	10121	A/G
	10137	G/A
	10146	T/A
	10177	A/G
	10195	A/T
	10215	G/A
	10225	T/A
	10249	A/T
	10254	G/A
	10255	G/T
	10256	G/C
	10263	G/A
	10301	A/G
	10304	T/C
	10314	A/G
	10318	A/T
	10325	G/A
	10337	T/A
	10338	T/C
	10351	G/A
	10355	G/A
	10361	G/T
	10364	T/A
	10378	A/T
	10382	A/T
	10519	C/T
	10554	G/A
	10559	T/C
	10591	A/G
	10680	C/T
	10786	C/G
	10901	G/A
	10974	A/T
	10997	G/A
	11001	A/T
	11009	G/C
	11346	C/A
	11359	A/T
	11383	T/A
	11440	T/A
	11445	T/A
	11477	T/C
	11569	A/G
	11578	G/A
	11587	T/G
	11590	G/A
	11599	T/A
	11604	G/T
	11655	A/G
	11662	C/T
	11663	C/T
	11704	C/T
	11727	T/C
	11835	A/G
	11896	G/A
	12099	A/T
	12180	A/T
	12217	A/G
	12221	G/A
	12278	C/A
	12290	A/T
	12298	G/A
	12328	A/G
	12330	A/G
	12333	T/G
	12334	G/A
	12345	A/G
	12387	T/A
	12389	G/A
	12464	T/A
	12487	G/A
	12502	C/T
	12508	C/T
	12510	T/A
	12518	A/T
	12537	G/A
	12555	A/G
	12627	C/T
	12769	A/C
	12809	T/A
	12889	A/T
	12906	T/C
	12943	A/T
	12946	G/T
	13055	A/C
	13071	C/T
	13072	A/G
	13073	G/A
	13112	G/T
	13196	C/A
	13304	C/A
	13307	C/T
	13327	A/G
	13362	G/A
	13389	A/C
	13393	A/G
	13442	T/A
	13442	T/C
	13454	A/G
	13456	C/T
	13492	C/T
	13588	A/G
	13594	T/C
	13598	T/C
	13600	T/C
	13601	G/A
	13605	T/A
	13606	T/C
	13607	G/A
	13616	C/T
	13620	T/C
	13622	G/T
	13637	C/T
	13644	C/T
	13652	T/C
	13653	G/A
	13865	T/A
	13874	G/A
	13931	T/C
	13985	T/C
	14019	G/T
	14122	C/T
	14157	A/T
	14205	A/G
	14244	C/T
	14245	G/A
	14272	A/G
	14282	A/G
	14301	C/G
	14325	A/G
	14334	T/C
	14351	A/G
	14359	G/A
	14360	C/T
	14371	G/A
	14385	C/G
	14391	A/T
	14393	A/T
	14407	A/G
	14408	C/G
	14416	T/A
	14417	T/G
	14428	C/T
	14430	G/A
	14438	G/A
	14439	A/T
	14449	A/T
	14450	T/A
	14470	A/C
	14470	A/T
	14483	A/G
	14486	A/T
	14493	A/G
	14501	A/T
	14502	A/T
	14505	A/G
	14506	A/T
	14507	T/C
	14509	T/C
	14516	C/T
	14524	G/C
	14539	C/G
	14555	T/C
	14570	C/A
	14640	A/G
	14647	C/T
	14670	A/G
	14672	T/G
	14680	C/T
	14696	T/A
	14701	T/C
	14704	G/C
	14707	T/A
	14712	T/A
	14722	T/A
	14725	C/A
	14726	A/C
	14727	T/C
	14728	G/C
	14732	T/C
	14739	C/A
	14748	C/A
	14776	A/T
	14777	G/A
	14793	C/T
	14795	G/A
	14808	C/A
	14811	T/G
	14830	A/C
	14831	G/T
	14833	C/A
	14836	C/T
	14839	G/A
	14862	G/A
	14867	T/C
	14868	T/C
	14869	A/G
	14874	G/A
	14884	A/T
	14885	A/T
	14896	T/A
	14899	C/T
	14900	A/T
	14916	C/T
	14930	C/G
	14933	A/G
	14938	A/C
	14971	T/A
	14977	A/G
	15001	G/C
	15060	G/T
	15071	G/A
	15098	C/T
	15152	G/A
	15169	T/A
	15186	C/T
	15217	G/A
	15284	C/A
	15289	A/T
	15292	T/C
	15320	G/T
	15335	T/C
	15364	T/C
	15372	G/T
	15393	A/G
	15402	A/G
	15419	A/T
	15524	A/T
	15533	C/T
	15534	C/T
	15575	G/A
	15579	T/A
	15598	A/T
	15602	C/T
	15633	G/A
	15645	T/A
	15645	T/G
	15666	T/G
	15671	C/A
	15691	G/A
	15700	A/G
	15718	C/T
	15733	G/C
	15742	G/A
	15745	G/A
	15753	G/T
	15765	T/G
	15901	G/T
	15915	G/A
	15964	A/G
	15999	T/C
	16019	T/C
	16025	C/A
	16040	C/T
	16070	A/G
	16076	A/T
	16078	C/G
	16081	T/A
	16087	A/T
	16089	G/A
	16095	A/T
	16124	T/C
	16193	A/G
	16213	G/A
	16219	A/C
	16308	C/T
	16357	A/G
	16367	A/G
	16374	C/T
	16392	A/T
	16400	G/A
	16415	T/C
	16435	G/A
	16444	C/A
	16447	C/G
	16461	C/T
	16472	G/A
	16482	C/T
	16497	T/C
	16499	A/G
	16509	A/T
	16541	A/G
	16542	C/A
	16545	A/C
	16575	G/T
	16582	C/A
	16594	T/A
	16634	C/T
	16678	G/A
	16679	T/G
	16695	T/C
	16701	G/A
	16716	A/C
	16728	A/G
	16770	T/C
	16789	T/A
	16818	C/T
	16882	T/C
	16952	G/T
	16993	C/G
	17107	A/G
	17115	C/G
	17200	A/G
	17201	A/G
	17237	C/T
	17472	T/A
	17478	A/G
	17499	A/G
	17581	G/A
	17591	G/A
	17704	C/T
	17757	T/C
	17854	A/G
	17998	T/C
	18025	G/T
	18028	C/T
	18036	C/A
	18038	A/T
	18049	G/A
	18063	T/C
	18066	C/A
	18131	T/C
	18178	A/G
	18199	T/A
	18245	A/T
	18265	G/C
	18308	T/A
	18320	C/T
	18322	A/C
	18382	C/G
	18422	G/A
	18427	G/T
	18448	A/C
	18511	A/G
	18514	T/C
	18586	C/T
	18598	C/T
	18643	T/C
	18662	T/C
	18666	C/T
	18713	T/C
	18716	G/A
	18725	G/A
	18736	C/A
	18745	G/A
	18753	A/G
	18770	T/C
	18792	G/C
	18827	C/T
	18858	A/G
	18869	A/C
	18887	G/A
	18901	A/C
	18913	T/A
	18920	G/T
	18929	A/G
	18946	T/A
	18952	C/T
	18960	T/A
	18961	C/T
	18963	A/G
	18971	C/T
	18974	A/G
	18975	A/C
	18979	A/G
	18985	G/T
	18994	T/C
	19015	G/A
	19089	G/A
	19147	G/A
	19245	G/A
	19253	T/A
	19253	T/C
	19312	T/G
	19339	A/T
	19359	G/A
	19367	A/G
	19457	A/C
	19524	A/G
	19536	G/T
	19564	T/A
	19573	A/C
	19573	A/T
	19575	G/A
	19579	T/A
	19593	G/A
	19635	A/G
	19666	G/A
	19721	A/G
	19758	G/C
	19761	C/T
	19763	T/A
	19778	C/T
	19786	A/G
	19801	A/G
	19802	T/A
	19826	T/A
	19828	T/A
	19830	T/A
	19833	C/T
	19845	C/T
	19847	A/G
	19870	T/C
	19876	G/A
	19898	A/G
	19906	C/T
	19966	T/C
	19971	A/G
	20050	C/A
	20071	G/A
	20112	T/A
	20163	G/C
	20228	T/A
	20259	G/A
	20295	C/T
	20317	G/A
	20320	T/A
	20351	T/C
	20378	T/A
	20422	T/C
	20490	G/C
	20536	C/T
	20540	C/T
	20595	C/A
	20599	G/C
	20604	G/A
	20634	G/A
	20649	A/G
	20649	A/C
	20666	A/T
	20678	G/A
	20707	A/G
	20708	A/G
	20719	A/G
	20751	A/T
	20798	C/T
	20820	A/T
	20824	C/A
	20853	G/A
	20855	G/T
	20881	C/T
	20898	A/G
	20947	T/G
	20976	C/T
	21013	G/A
	21070	T/C
	21108	G/A
	21113	C/T
	21118	A/G
	21122	C/A
	21123	T/C
	21163	C/T
	21194	C/T
	21219	A/G
	21225	T/A
	21228	T/G
	21242	A/T
	21243	T/C
	21250	C/A
	21251	C/T
	21254	T/C
	21263	T/C
	21264	T/C
	21266	T/A
	21282	C/T
	21314	G/A
	21315	G/T
	21317	T/C
	21327	A/G
	21355	T/A
	21359	C/T
	21474	T/C
	21497	G/A
	21528	T/C
	21531	T/G
	21541	C/A
	21616	A/G
	21684	G/C
	21696	T/C
	21718	C/T
	21730	G/A
	21776	G/T
	21812	C/T
	21859	C/A
	21878	G/A
	21894	C/T
	21902	T/C
	21957	T/C
	21986	G/A
	22024	G/T
	22026	T/C
	22037	C/T
	22061	A/T
	22182	C/T
	22183	C/T
	22210	A/G
	22299	G/T
	22301	A/T
	22344	A/G
	22370	A/G
	22376	T/C
	22395	T/C
	22434	G/A
	22437	T/A
	22456	G/A
	22468	C/A
	22469	A/G
	22470	G/A
	22533	T/A
	22542	G/C
	22581	T/G
	22584	G/A
	22593	T/C
	22624	C/G
	22705	C/G
	22715	A/G
	22722	T/G
	22749	C/T
	22751	T/C
	22792	G/A
	22793	T/C
	22829	A/C
	22834	A/T
	22847	A/T
	22848	A/T
	22863	C/T
	22876	T/A
	22880	T/C
	22898	G/A
	22932	G/C
	22936	C/T
	22970	G/A
	23008	G/A
	23008	G/T
	23030	A/G
	23031	A/C
	23042	A/C
	23062	G/C
	23192	A/T
	23207	T/G
	23236	C/T
	23240	T/A
	23343	T/C
	23377	G/A
	23381	G/T
	23394	C/T
	23397	T/C
	23404	C/G
	23405	T/A
	23407	G/A
	23415	A/G
	23420	T/A
	23420	T/G
	23424	A/G
	23427	T/C
	23429	T/C
	23430	C/T
	23456	A/C
	23469	G/A
	23487	G/T
	23496	A/G
	23496	A/T
	23500	G/T
	23502	C/T
	23538	T/C
	23546	A/C
	23553	T/G
	23557	G/T
	23562	C/T
	23567	T/G
	23590	A/G
	23602	G/A
	23605	T/C
	23607	G/A
	23609	T/A
	23611	T/C
	23621	C/T
	23627	T/C
	23630	G/C
	23640	T/C
	23669	C/T
	23679	T/A
	23697	C/T
	23714	A/G
	23765	A/G
	23791	T/G
	23841	G/A
	23857	A/G
	23859	A/G
	23867	G/A
	23893	C/T
	23931	A/G
	23951	T/C
	23953	T/G
	24003	A/G
	24104	G/T
	24127	G/A
	24237	G/A
	24253	A/T
	24284	T/C
	24304	T/A
	24325	T/C
	24373	A/T
	24399	T/A
	24400	T/C
	24401	A/C
	24488	G/A
	24491	A/T
	24504	T/A
	24505	T/C
	24508	C/T
	24509	T/A
	24525	A/C
	24546	C/T
	24548	A/G
	24551	G/A
	24630	T/C
	24684	C/T
	24705	A/G
	24718	A/G
	24728	C/T
	24771	T/C
	24783	A/C
	24787	G/T
	24868	G/A
	24891	G/C
	24932	T/A
	24938	T/C
	24956	G/A
	24988	C/G
	25102	A/G
	25138	A/G
	25180	T/C
	25238	G/A
	25272	C/T
	25380	T/A
	25415	A/T
	25455	T/C
	25643	A/C
	25696	C/T
	25706	C/T
	25717	G/A
	25719	A/G
	25771	A/T
	25772	C/T
	25775	T/C
	25777	C/T
	25779	T/A
	25836	T/C
	25837	C/T
	25843	G/A
	25919	C/G
	25928	C/T
	25960	T/C
	25961	T/C
	25987	T/A
	26072	C/T
	26089	C/G
	26107	C/T
	26127	T/A
	26131	T/G
	26136	A/T
	26144	T/C
	26168	A/G
	26207	T/C
	26225	G/A
	26238	A/G
	26249	C/G
	26280	T/A
	26291	A/T
	26307	A/T
	26309	A/C
	26325	G/A
	26352	A/G
	26410	T/A
	26482	C/T
	26531	A/G
	26564	T/C
	26717	C/G
	26723	C/G
	26783	A/G
	26832	A/G
	26866	A/T
	26873	C/A
	26898	C/T
	26914	G/T
	27072	T/C
	27168	T/C
	27479	A/G
	27499	T/A
	27516	T/A
	27532	G/T
	27563	A/G
	27616	A/T
	27632	G/A
	27646	T/A
	27651	G/C
	27682	G/A
	27695	C/T
	27710	G/T
	27711	G/A
	27797	C/T
	27849	G/T
	28013	T/A
	28014	T/A
	28031	A/C
	28041	C/G
	28099	C/T
	28128	G/T
	28134	T/A
	28183	G/A
	28185	C/G
	28196	T/G
	28203	T/A
	28205	C/T
	28206	A/G
	28232	T/C
	28266	C/T
	28462	A/T
	28540	G/A
	28550	C/T
	28554	T/A
	28558	T/G
	28560	G/A
	28566	C/T
	28572	G/A
	28574	C/T
	28579	G/T
	28597	G/C
	28602	C/T
	28610	G/T
	28629	C/T
	28642	C/T
	28714	C/A
	28730	A/G
	28730	A/T
	28733	C/A
	28739	G/A
	28747	T/G
	28750	G/A
	28789	C/T
	28790	G/A
	28792	G/T
	28805	G/T
	28860	A/T
	28867	C/T
	28892	T/G
	28908	G/T
	28915	T/C
	28922	A/G
	28925	T/C
	28949	G/T
	28974	T/A
	28983	G/A
	28989	G/A
	28993	T/G
	28998	G/C
	29017	T/G
	29019	C/G
	29022	T/G
	29026	G/A
	29027	T/C
	29035	T/G
	29037	T/C
	29054	C/T
	29061	T/G
	29065	G/A
	29115	T/C
	29140	C/T
	29141	C/T
	29157	C/T
	29162	C/T
	29179	C/A
	29202	A/G
	29203	A/G
	29203	A/T
	29204	A/T
	29205	A/G
	29242	A/T
	29243	T/A
	29254	G/A
	29335	A/G
	29340	G/T
	29341	T/G
	29342	G/T
	29343	A/T
	29347	T/A
	29362	T/C
	29375	T/A
	29438	G/A
	29442	A/T
	29446	A/T
	29486	A/T
	29492	G/A
	29498	T/G
	29499	C/T
	29515	G/A
	29522	C/T
	29534	T/A
	29583	A/T
	29595	C/A
	29597	G/A
	29649	T/A
	29680	A/T
	29682	T/G
	29692	G/A
	29707	A/G
	29708	A/T
	29713	G/A
	29740	A/G
	29778	T/A
	29837	A/G
	29859	C/A
	29877	A/G
	29902	C/T
	29929	A/G
	29958	T/C
	30078	G/C
	30089	A/G
	30128	T/A
	30144	T/C
	30163	A/G
	30220	G/A
	30221	T/C
	30222	C/T
	30233	C/G
	30234	C/A
	30295	C/T
	30296	T/A
	30309	A/T
	30356	G/A
	30374	G/A
	30463	A/G
	30593	T/C
	30646	T/G
	30650	C/G
	30650	C/T
	30701	A/G
	30707	C/G
	30768	C/T
	30851	A/G
	30854	C/T
	30855	G/A
	30882	A/G
	30888	A/T
	30907	G/T
	30912	A/C
	30923	G/A
	30925	A/T
	30934	A/G
	30950	C/T
	30965	C/T
	30976	G/T
	30978	G/T
	30983	C/T
	30989	C/T
	30995	C/T
	30998	C/T
	31004	A/C
	31004	A/T
	31542	C/T
	31592	G/C
	31603	G/C
	31661	T/A
	31690	C/T
	31710	A/G
	31725	T/A
	31740	C/A
	31779	A/G
	31855	T/A
	31884	G/A
	31984	A/G
	32004	C/T
	32013	C/T
	32034	G/A
	32053	G/A
	32071	T/G
	32119	C/A
	32121	C/T
	32137	A/G
	32141	A/G
	32150	T/C
	32173	C/T
	32188	T/C
	32204	G/A
	32212	A/C
	32214	G/A
	32224	A/T
	32226	G/A
	32262	C/T
	32288	C/T
	32370	A/G
	32373	G/A
	32403	C/T
	32460	C/T
	32463	C/T
	32472	C/A
	32475	A/T
	32500	T/C
	32513	T/C
	32515	C/A
	33034	G/T
	33035	G/T
	33076	G/A
	33097	C/G
	33115	A/C
	33123	A/G
	33141	T/A
	33163	T/A
	33251	C/T
	33308	C/G
	33362	G/A
	33380	G/A
	33390	C/T
	33414	T/C
	33416	T/A
	33418	T/A
	33432	A/G
	33446	T/C
	33447	G/T
	33453	C/T
	33454	C/A
	33459	G/A
	33462	C/G
	33467	C/T
	33471	C/T
	33478	T/C
	33487	G/A
	33498	T/C
	33502	C/T
	33504	G/A
	33506	A/G
	33523	A/C
	33530	G/C
	33583	A/T
	33676	T/A
	34033	C/T
	34038	A/G
	34077	C/T
	34081	C/A
	34083	C/T
	34115	C/T
	34118	G/C
	34130	G/A
	34142	G/T
	34159	G/A
	34169	C/T
	34172	A/T
	34196	A/G
	34220	A/G
	34250	T/A
	34259	A/G
	34268	C/T
	34271	T/G
	34271	T/C
	34272	G/A
	34273	C/T
	34274	G/A
	34300	C/T
	34301	G/A
	34310	G/A
	34314	T/A
	34315	T/C
	34317	A/T
	34349	T/A
	34356	T/A
	34368	A/T
	34381	C/A
	34387	G/A
	34389	G/A
	34391	G/A
	34395	G/A
	34405	T/C
	34406	C/T
	34415	C/T
	34420	G/A
	34431	A/G
	34442	A/G
	34473	C/T
	34478	C/A
	34486	G/A
	34487	C/T
	34494	A/G
	34646	T/A
	34648	T/C
	34677	T/C
	34697	T/G
	34718	T/C
	34721	T/A
	34742	T/G
	34745	A/C
	34746	C/A
	34747	C/T
	34749	C/T
	34752	A/T
	34756	A/T
	34775	G/C
	34776	T/C
	34778	T/C
	34782	C/A
	34784	C/G
	34787	A/G
	34809	G/A
	34833	T/C
	34844	T/C
	34851	G/A
	34863	A/T
	34896	T/G
	34938	C/A
	35002	T/G
	35029	T/C
	35050	C/T
	35058	A/C
	35070	C/T
	35524	T/C
	35528	A/G
	35536	G/A
	35537	A/G
	35555	T/A
	35556	A/C
	35559	T/A
	35725	T/G
	35870	C/A
	35903	G/A
	35925	A/C
	35942	A/G
	35950	T/C
	35951	G/C
	35959	T/C
	35964	T/C
	35972	T/C
	35981	A/G
	35992	C/T
	36035	G/C
	36058	A/C
	36093	C/T
	36116	C/T
	36120	T/G
	36190	T/C
	36197	G/T
	36204	A/T
	36221	C/T
	36284	G/T
	36302	A/G
	36334	A/G
	36337	G/A
	36341	C/T
	36345	A/T
	36359	C/A
	36372	C/A
	36482	G/T
	36533	C/T
	36587	T/G
	36600	C/T
	36615	T/C
	36624	A/G
	36704	T/A
	36741	G/A
	37008	A/G
	37103	C/A
	37172	A/T
	37200	A/G
	37231	C/T
	37245	C/T
	37274	G/T
	37491	T/G
	37492	T/C
	37498	A/G
	37505	A/G
	37518	T/A
	37519	A/G
	37528	G/T
	37532	G/C
	37632	G/A
	37645	A/G
	37646	G/A
	37651	G/A
	37656	G/T
	37666	C/G
	37673	T/C
	37680	G/A
	37715	A/G
	37753	C/A
	37755	T/G
	37799	G/T
	37814	C/A
	37841	C/T
	37842	G/A
	37854	C/T
	37881	A/T
	37910	C/T
	37933	T/A
	38013	T/C
	38017	T/A
	38031	A/G
	38040	C/T
	38052	A/C
	38054	G/A
	38067	A/G
	38148	G/T
	38214	G/A
	38218	C/T
	38225	A/G
	38233	A/C
	38234	T/A
	38308	T/C
	38349	G/A
	38399	A/T
	38400	A/T
	38451	G/A
	38511	A/G
	38573	T/C
	38943	A/G
	38963	A/T
	39009	T/C
	39014	G/A
	39017	T/C
	39020	T/G
	39059	T/C
	39060	T/C
	39061	T/C
	39071	T/C
	39176	G/A
	39185	G/T
	39305	T/C
	39307	G/A
	39318	T/A
	39319	A/C
	39326	T/A
	39329	T/G
	39356	C/T
	39372	C/G
	39378	C/T
	39390	C/T
	39404	T/A
	39437	T/C
	39440	T/G
	39508	G/A
	39509	C/T
	39510	C/A
	39512	T/C
	39521	T/C
	39523	G/A
	40256	G/A
	40493	A/G
	40567	A/G
	40580	C/T
	40584	C/T
	40609	C/T
	40664	T/G
	40666	G/A
	40672	T/G
	40695	A/G
	40703	T/C
	40729	C/A
	40749	C/A
	40802	T/C
	40814	A/T
	40819	T/C
	40872	C/T
	40917	A/G
	41025	T/A
	41027	A/G
	41034	T/A
	41035	T/A
	41331	G/C
	41350	A/C
	41360	C/T
	41362	T/C
	41369	T/A
	41381	T/G
	41394	A/C
	41457	T/C
	41464	G/A
	41470	G/A
	41774	T/A
	41801	T/C
	41835	G/C
	41840	T/C
	41929	A/G
	41935	C/T
	41953	A/G
	41983	A/G
	42174	G/A
	42178	G/C
	42264	A/T
	42359	A/G
	42500	T/G
	42546	G/A
	42551	C/G
	42556	T/C
	42600	G/A
	42630	A/G
	42636	A/G
	42642	A/G
	42767	T/G
	42776	A/G
	42791	T/A
	42793	T/A
	42801	T/A
	42828	A/G
	42935	A/C
	42949	C/T
	42951	T/A
	42980	T/A
	43003	G/A
	43067	T/G
	43073	C/T
	43130	G/A
	43133	A/G
	43145	C/T
	43168	A/G
	43177	A/G
	43320	T/G
	43337	C/T
	43350	C/T
	43370	T/G
	43384	A/G
	43386	A/C
	43423	C/T
	43433	A/C
	43458	A/G
	43516	T/C
	43522	C/T
	43625	G/T
	43634	T/A
	43641	C/T
	43649	C/G
	43690	A/T
	43711	T/A
	43759	T/C
	43775	C/T
	43796	T/C
	43817	T/C
	43821	G/A
	43837	G/A
	43885	A/C
	43896	A/G
	43902	G/C
	43933	A/T
	43974	G/A
	43989	C/T
	44104	T/C
	44124	A/G
	44134	A/G
	44200	A/T
	44217	A/T
	44235	A/C
	44272	A/G
	44350	A/G
	44353	T/C
	44391	C/G
	44424	G/T
	44455	C/T
	44468	T/C
	44472	G/T
	44483	A/T
	44556	C/T
	44584	T/A
	44709	T/C
	44723	A/G
	44749	G/A
	44835	G/A
	44913	A/C
	44946	A/C
	44961	A/G
	44976	T/C
	45059	T/A
	45093	T/C
	45253	C/T
	45446	T/A
	45571	C/A
	45573	G/T
	45576	T/A
	45601	A/T
	45603	T/G
	45608	A/G
	45753	A/T
	45808	G/T
	45839	G/A
	45971	C/A
	45999	A/C
	46109	C/T
	46315	T/C
	46455	G/A
	46470	C/G
	46489	A/C
	46496	A/T
	46508	G/T
	46511	C/T
	46515	A/C
	46517	G/C
	46595	A/G
	46596	G/T
	46601	G/A
	46648	T/C
	46675	A/G
	46692	A/C
	46693	G/C
	46799	T/C
	46892	T/A
	46892	T/G
	46904	G/A
	47094	C/T
	47124	T/C
	47133	T/A
	47140	A/G
	47168	G/T
	47169	T/A
	47177	G/A
	47205	G/T
	47219	T/A
	47300	T/G
	47482	T/C
	47551	T/C
	47561	A/G
	47571	A/G
	47611	T/C
	47627	A/G
	47693	G/A
	47776	T/A
	47788	C/T
	47792	T/G
	47794	G/A
	47806	A/C
	47844	T/A
	47861	A/G
	47866	G/A
	47867	G/A
	47872	A/T
	47877	A/G
	47881	G/A
	47890	C/T
	47895	T/A
	47900	C/T
	47911	C/T
	47937	G/A
	47945	C/T
	48029	C/T
	48046	G/A
	48055	A/G
	48072	G/A
	48084	A/T
	48090	T/G
	48105	T/C
	48107	T/C
	48140	T/C
	48146	A/G
	48161	A/G
	48221	A/G
	48332	C/T
	48346	T/G
	48354	A/T
	48376	C/T
	48388	G/A
	48484	A/T
	48532	G/A
	48555	G/C
	48561	G/A
	48562	T/G
	48589	T/C
	48592	T/C
	48614	T/C
	48655	T/A
	48695	A/G
	48699	T/C
	48705	T/C
	48770	T/A
	48815	G/A
	49029	T/A
	49037	A/T
	49038	A/G
	49043	T/A
	49098	G/A
	49196	C/T
	49201	A/T
	49309	G/A
	49353	C/T
	49388	A/G
	49407	G/A
	49434	T/C
	49506	T/C
	49535	A/T
	49538	T/C
	49543	G/A
	49572	G/C
	49578	C/T
	49600	C/G
	49634	A/G
	49644	C/A
	49665	T/G
	49665	T/C
	49672	G/T
	49694	C/G
	49703	G/C
	49716	T/C
	49761	C/T
	49907	A/T
	49945	C/A
	49989	C/T
	49990	G/C
	50012	C/G
	50398	G/A
	50421	T/A
	50426	A/G
	50427	C/A
	50429	A/G
	50435	A/G
	50484	T/A
	50513	A/G
	50570	C/T
	50582	C/T
	50616	A/C
	50737	A/G
	50743	G/A
	50746	A/G
	50800	C/T
	50869	G/A
	50921	T/G
	50925	T/A
	50957	T/C
	50958	T/C
	50972	G/A
	50977	T/C
	50978	G/A
	50995	G/A
	50998	T/A
	51029	T/A
	51052	C/A
	51054	T/A
	51064	G/C
	51084	A/G
	51089	A/G
	51121	A/G
	51148	G/A
	51151	T/A
	51192	C/A
	51195	C/T
	51237	C/A
	51252	C/T
	51294	A/G
	51312	C/G
	51372	G/A
	51436	A/G
	51442	T/C
	51461	A/C
	51464	C/T
	51469	T/C
	51471	G/T
	51475	C/T
	51496	C/T
	51525	C/A
	51535	A/T
	51641	G/T
	51651	C/T
	51671	T/A
	51672	T/C
	51673	G/A
	51705	G/A
	51729	C/T
	51736	T/C
	51737	A/G
	51737	A/C
	51751	A/G
	51751	A/T
	51752	G/T
	51781	G/C
	51793	T/G
	51806	T/A
	51828	A/C
	51833	C/A
	51834	T/C
	51857	G/T
	51863	G/A
	51864	T/A
	51875	T/C
	51902	T/C
	52033	G/A
	52063	T/C
	52064	A/G
	52112	G/A
	52113	G/A
	52138	C/T
	52146	C/T
	52148	T/A
	52164	C/G
	52176	A/G
	52278	T/C
	52290	T/A
	52305	G/A
	52421	T/C
	52422	G/A
	52510	C/T
	52555	T/C
	52574	A/T
	52587	G/A
	52596	A/G
	52597	G/A
	52626	G/T
	52633	G/A
	52641	T/A
	52668	T/C
	52674	C/T
	52675	G/A
	52679	A/C
	52686	A/T
	52687	A/C
	52701	T/C
	52763	G/A
	52778	C/T
	52820	A/G
	52850	C/A
	52884	G/A
	52890	G/T
	52894	G/A
	52900	A/G
	52910	T/G
	52940	A/G
	52946	C/T
	52953	T/C
	52988	C/G
	53053	G/A
	53085	A/G
	53094	T/C
	53098	A/C
	53125	A/G
	53141	A/T
	53159	G/A
	53168	A/T
	53178	T/G
	53197	G/A
	53218	A/G
	53224	T/A
	53275	G/A
	53308	T/C
	53367	T/A
	53373	C/A
	53386	A/T
	53388	T/C
	53390	T/A
	53393	A/T
	53402	A/G
	53410	T/A
	53411	T/A
	53414	T/A
	53416	T/G
[truncated: 998,000+ more rows]
