# Supplementary material for: A genomic overview of short genetic variations in a basal chordate, Ciona intestinalis
Source: BMC Genomics. 2012 May 30;13:208. doi: 10.1186/1471-2164-13-208 (PMC3424144; doi:10.1186/1471-2164-13-208)
Supplement: Additional file 3 — Table S5. Insertions identified in the present study. [file 1471-2164-13-208-S3.csv]

Supplementary Table S5. Insertions identified in the present study.
Chromosome/Scaffold	position	Inserted Nucleotides
KhC1	8368297	TA
	3415086	C
	3122172	AT
	8079484	C
	3819152	T
	8882659	AC
	5283379	A
	5509832	AAT
	2877146	A
	1073309	TTC
	4423232	A
	3989380	AA
	583662	TCACTTTATGACGTAACA
	111186	G
	2426967	T
	3031065	T
	9321890	T
	8737682	T
	5243530	T
	1411234	A
	577190	ATATAA
	9621562	G
	6887693	T
	9671144	G
	3997470	A
	3458388	GAAGATGGGG
	1838158	AT
	4338341	G
	8942109	T
	2848582	AT
	2987208	T
	7284917	T
	3748	GTAC
	7875886	C
	7764087	AACTT
	113383	ATGA
	4539651	A
	7265721	TATGTTC
	749827	A
	9629292	A
	5559240	A
	6614861	A
	9420588	CG
	3555112	A
	856011	T
	8510414	TT
	4345455	T
	5280967	A
	4498626	ATAAA
	2016208	AATCTAA
	5226179	A
	6146036	CA
	2234765	AA
	7820847	T
	575807	GT
	2527814	AAGGTTTTAAAC
	3993488	TT
	1970347	T
	9301168	A
	3011248	A
	3348095	A
	8264706	GC
	8225772	A
	2087012	A
	1924105	A
	1672005	TA
	4748559	A
	8817178	AA
	4746527	T
	6976394	G
	8360510	ACACCTGTT
	3122618	TA
	5390107	C
	2135560	CTAAAGATA
	7363828	AATT
	843365	GAGAAA
	9474220	T
	5669428	TT
	7388966	A
	610283	C
	3042389	TTA
	5876559	T
	2018722	A
	1567510	C
	7985724	TA
	8043064	A
	9014596	G
	1432514	A
	10028960	A
	8056345	A
	8878523	T
	5921967	GT
	2656090	TA
	2457717	C
	745561	TT
	7920660	A
	8115350	A
	1145997	TC
	4131235	T
	2206831	T
	3391509	GA
	8153085	G
	5989627	A
	3745940	TTTAC
	4398632	G
	9297653	AACACATTCTA
	8331913	A
	3601008	ATT
	858779	T
	8848657	AGTAA
	1593005	AAA
	7167809	CTAA
	5616678	T
	2610010	CTGTT
	8612432	GAACCACA
	8905496	G
	7581283	T
	7303070	A
	3746469	TA
	7012613	GCA
	2217807	T
	3804943	A
	6573011	AC
	804545	A
	2269659	A
	2058722	TAA
	9571748	T
	3627188	ATTTGTGGTAA
	5615084	GC
	912180	C
	1055011	T
	3177178	A
	6100638	AG
	812488	C
	1931042	T
	8153756	G
	9225949	TATGAAATC
	8549871	G
	834355	T
	6157187	AA
	8882502	T
	870504	A
	6736600	T
	3874201	A
	507802	AAGG
	1851775	ATG
	1332863	AT
	185657	T
	2353511	T
	9952623	T
	6002784	T
	1781793	A
	3382573	T
	5830619	TACTA
	4771998	TGTG
	7668681	CTC
	1335242	TAAAAG
	6310016	A
	365706	T
	8991946	TA
	4105568	A
	541834	T
	2988385	CAT
	5281548	CT
	7311591	T
	3740456	A
	1094448	TA
	1448506	T
	3831434	T
	3144815	CA
	1569460	A
	3522472	GGA
	2534000	G
	7417170	AT
	1949440	T
	1059105	C
	918379	AAAC
	1780904	T
	2930551	AC
	6009013	ATAC
	3648298	AAACG
	7169591	ATTTAATAA
	4750611	AA
	1794630	GT
	3153476	CTT
	698440	TTGTTG
	4837563	A
	3043316	GT
	7970501	T
	7812088	A
	1485471	T
	425427	GT
	7285499	A
	9407484	C
	6261118	A
	2499268	C
	807430	A
	2005072	A
	7776999	AT
	8120709	A
	756819	ATTA
	1235891	T
	3630334	GC
	5412439	TTGTCAAT
	6467936	CTG
	2664771	A
	8170801	TA
	3539217	AG
	4138229	C
	4878871	ATGGCGCCCTCTATAAGATTCAAACC
	2135488	TA
	2097670	TA
	8855769	G
	1618618	T
	9041801	A
	3767181	T
	5921256	ACCGGTTAAATTATGAA
	3502888	CG
	3359230	GTTAGT
	205268	T
	1976334	AT
	1079360	CCT
	756613	G
	8080128	C
	2171469	A
	992972	A
	6528650	A
	2830920	CG
	164989	T
	588299	AATTTTTAT
	1411814	ATAGC
	8786825	AATATT
	2426972	TTTCGTAAAA
	1619383	G
	1170975	GCATGCTT
	7780248	AT
	9510266	C
	4838312	TA
	1750673	TA
	48099	A
	7896457	GTTTTAT
	6209109	T
	1733523	A
	1838207	TAACAATTTA
	3647745	GGGT
	5198057	AT
	1789581	T
	3188257	A
	6110632	TA
	747923	G
	1871643	A
	6119137	G
	8554558	CA
	6917319	CG
	4121879	G
	1467255	T
	1965374	A
	2718717	T
	7978888	A
	6763898	CGTGCGAAAAGTTGTTT
	3146642	A
	7538142	CT
	3770700	TAAAC
	3144667	G
	8237244	AAAACATAATATTA
	7352558	A
	4108173	T
	7336560	CAACCTTCCACTCTTCCA
	5649151	A
	2681766	A
	9107442	C
	5302033	T
	4527499	TA
	3637730	T
	5377291	ATTAAA
	108332	T
	8844366	T
	5028758	TTG
	1973427	AACGATAGAGATGTCCATGAGCCGTA
	8687856	AA
	4999353	TT
	859417	T
	470322	T
	3656685	TATAATAATA
	4878610	TCTAACCTACGACAACATAACGAC
	2884304	A
	1490644	T
	8620980	T
	9550346	C
	25738	ATTA
	1460007	A
	3384422	T
	9582330	TT
	9356682	T
	7618293	TA
	2615166	GAATGAATG
	657608	ACTTTTA
	9470495	CG
	4499595	T
	3471247	A
	7321857	AA
	8423197	C
	3763079	TA
	321105	A
	9576038	T
	3614604	AA
	2976746	CC
	4237020	AATTT
	3069399	A
	789870	TG
	548464	GTA
	3960646	TCGCC
	7913522	C
	7777041	T
	2239031	A
	978408	C
	8042760	AATT
	8386829	AGGAAGAT
	4562247	T
	8728835	CCTGAC
	3997158	A
	5364292	TT
	6255909	T
	708299	TGGA
	1474365	T
	4126729	AA
	4268790	T
	3096920	TG
	6779609	A
	5191871	AAATTAAGGAAAACTGCT
	6809877	TAAC
	9827183	T
	2245537	CCA
	4840325	TGGATTACTTTC
	4090242	A
	5439169	CAC
	8748634	A
	2144576	T
	8822179	TTT
	713942	T
	7186826	G
	1007461	CT
	621220	AAA
	2965408	TA
	158432	TG
	2256960	T
	7187955	G
	2389358	A
	5996689	TA
	2715441	T
	6577272	A
	1938032	ATTTTATTTTT
	6574481	A
	1775952	G
	6816787	G
	3572703	T
	6764329	TTT
	4757738	A
	4595500	GT
	855730	CCTAT
	2010363	T
	4102986	A
	3785929	TGTT
	5219633	TA
	2500295	A
	754548	G
	1409744	A
	9500165	A
	6895903	G
	8141293	A
	4737912	T
	2684675	C
	8861349	AT
	9555918	A
	5413906	AT
	5846030	CTG
	2805707	A
	7184886	AA
	1426164	T
	754559	GGCT
	2413586	T
	676760	A
	3426991	CTCTGT
	3387570	T
	8957006	ATGGC
	4955636	GCC
	9135047	A
	3322943	T
	796583	ACAG
	3726140	T
	3174899	T
	6670437	A
	4970937	TTT
	2474105	CAATGA
	3438280	T
	12517	G
	2200596	TA
	2492764	AATGAATG
	8466241	AA
	9615995	A
	3663475	T
	3410741	T
	2844198	T
	49505	CTTCCAACC
	3011323	A
	1350397	C
	259817	A
	2997667	A
	5246966	A
	7964801	TG
	6574565	GTAAGTTTACATGTTTACC
	10038036	CATAA
	9111067	TAA
	6380163	A
	3120259	TA
	6583745	GAGA
	2297469	CGG
	2680992	A
	6513322	AT
	7688198	AC
	8926174	GCAAAAG
	2525012	TT
	680017	AT
	3535804	TA
	181750	C
	9632794	CAATAAGTTCTACTA
	1063375	A
	6894787	C
	924125	T
	1644197	TTA
	2132425	GA
	7548374	T
	2378987	AA
	9683564	TCTT
	9833431	GTG
	8400206	CGTTTTGTC
	2954504	ATTCACAC
	9410539	A
	7085598	G
	3504567	A
	7869928	AA
	930218	A
	8668699	C
	2010587	A
	7270075	C
	728077	G
	1945590	A
	8338004	G
	4289687	AGTTACCAAGTATGTTACTTTG
	8493340	AT
	9429147	T
	9549898	T
	1489496	T
	6082110	TGAATGAT
	643794	A
	7486115	CGTGTTAA
	9915153	T
	1326486	GTA
	4032240	A
	1451842	G
	2009995	T
	8563174	CC
	6979307	A
	9654804	T
	1522062	A
	7628486	ATA
	9160894	A
	7985498	TT
	5510779	AGAC
	5686191	T
	6750202	CTCTAA
	264583	ACACGTCATC
	2110449	A
	689681	TA
	6879116	C
	4097912	A
	8829037	T
	7776999	T
	7496079	AA
	2985493	C
	6895008	TA
	4188279	AAA
	8600834	C
	9550307	A
	4572070	TTAA
	3387455	ACTTTTCTGCATGTATTAAT
	2886394	GAATAT
	2718108	A
	7127414	ATGC
	9170357	TAA
	3248050	T
	506212	TA
	3762027	AAAAG
	408330	AA
	1854175	T
	6241844	TTA
	977962	T
	6772080	G
	3712142	CG
	8209313	TTA
	4498333	T
	2624006	CAACATTT
	9158136	A
	7365161	TA
	7576016	T
	587373	TA
	8629752	A
	7985498	T
	3346636	A
	8202291	GT
	7981635	AT
	2515480	ACTAGG
	7170056	C
	8200344	CCTT
	5972047	CT
	827857	G
	697462	GC
	7174798	A
	398983	CT
	4907503	AT
	5686193	TTGAAA
	8554011	A
	9999284	A
	7757602	TT
	725637	ATGATAAT
	10036585	T
	424934	TAATATAAAACAATAT
	1522940	ACTAC
	5030220	GCTCA
	9584751	A
	2337680	TA
	6289423	T
	8696782	TA
	4138685	CAG
	1625997	TA
	3476591	T
	7397435	AAAT
	3885952	T
	1314048	AGTTTACT
	9669956	A
	7333404	C
	7047588	TA
	7357384	TA
	7285043	C
	1468913	T
	2632110	A
	7023948	TT
	5261404	AGCA
	9595122	T
	8627275	A
	4949124	G
	8435206	A
	8219586	AGCT
	2865987	CG
	9877236	C
	4765292	A
	8779950	AA
	2338565	TA
	5647089	C
	130094	GTGGATA
	4890054	A
	281741	AT
	1079333	T
	4586909	A
	5890898	TA
	7687107	T
	6466795	A
	7510709	T
	3268080	C
	8913998	T
	6378347	CCACTTCCT
	398894	A
	3747972	GT
	4205374	AATACATTGGTGATA
	1623870	A
	5366253	AT
	3418849	A
	8271144	A
	3305104	T
	4663727	T
	8309505	TA
	4125850	TAATGCGATAA
	9998567	GTTACAC
	684123	TCAACT
	6428897	TT
	2835012	C
	3660444	C
	765456	ATAATAA
	8314205	A
	7078991	T
	231865	G
	4575995	A
	133240	C
	2896757	A
	8795769	T
	7748026	AT
	8522657	TG
	2813267	GT
	1285143	T
	6541117	TTAATA
	9985280	A
	1156947	C
	6308490	TCC
	1058439	C
	6719176	A
	7407775	T
	7332444	GGT
	1264849	ATA
	5474660	GGA
	7389115	AAA
	6291285	T
	1659119	T
	3089169	G
	5593650	C
	317142	C
	6884866	T
	6209526	T
	6352646	CCCC
	8138184	T
	7268775	CGGCGT
	303432	ATT
	5119729	T
	4177111	G
	184397	A
	7727894	TA
	1096957	AT
	4190522	T
	3210118	T
	1438276	G
	697998	GAATGACATTATTTATAACG
	7864680	T
	8873587	T
	5505425	A
	8997920	TTT
	9652795	A
	796653	GGTGTTTTAGATATT
	523285	CTCATAAA
	2131463	AT
	2657316	A
	6607731	CA
	8247030	T
	871372	T
	3977598	GT
	4487578	C
	2496370	ATA
	7388844	A
	7769178	GTTAGTA
	7268443	A
	7520230	T
	10039476	C
	9637974	T
	8795324	A
	7983793	T
	4750799	T
	6603546	A
	2647065	A
	3301036	CTG
	8324517	G
	4028093	T
	6899058	TA
	8941089	TA
	6306143	C
	7332446	GC
	4466109	G
	7794948	T
	5627358	TTT
	1752249	A
	7260353	TGTCTTGTTTGTTC
	3947725	G
	8143267	CAG
	8015671	A
	7763983	G
	4962465	TA
	7931956	G
	7521471	C
	6783978	T
	7268652	T
	7232261	C
	4442899	GCCGACT
	8649862	A
	9562885	T
	8511396	G
	8980795	CA
	3753574	G
	3468851	A
	2095172	TA
	7256653	AAAC
	3208199	A
	520997	CATAC
	7668970	T
	8080124	GTA
	8167896	A
	4154046	T
	1529741	TTGTC
	6428631	T
	8062	A
	4410021	TGTTTCTGGTAATCGGAACTCGTG
	8411796	T
	113506	C
	2811966	AC
	1374721	GGTCG
	7375883	ATGAATAAAT
	1668445	TA
	3539462	G
	8384815	T
	8403791	TA
	8310532	T
	8443785	A
	8607065	TA
	9732436	AA
	8779700	A
	3506626	T
	3361458	A
	8881626	GT
	5632184	C
	579083	G
	7703272	T
	4250110	T
	3382408	CA
	3725503	C
	5006199	TA
	4848329	A
	8414226	A
	4176960	AATT
	9070907	A
	4824043	T
	5865517	TTT
	9167791	TTTC
	8158775	TTATACG
	4688960	CA
	7035826	TA
	946873	A
	1855824	TA
	1427419	TGTTTTAATGTTTCGTCCCTA
	7368819	TATTAAT
	8642234	A
	5144528	A
	7270197	GCAAAATTGGCTTATCAAAAATAT
	4241150	TG
	7843577	AT
	5665446	G
	1056709	AGTTAGTAAATCACTG
	2390827	GCCTA
	3616123	A
	5448458	T
	3760501	A
	1293358	ACTACTCAATTTT
	986197	CGCTT
	3032120	ATT
	427193	ATTTTTAAGTA
	774793	A
	1120559	GT
	7576016	TT
	4527955	AT
	6630511	AAA
	73135	G
	6343007	T
	2062886	A
	9065902	TT
	654616	TA
	5263674	GA
	9174184	C
	9797741	AA
	8336265	A
	5926409	TA
	2107995	AAAA
	909093	T
	3294328	C
	9275248	T
	6142244	T
	9547163	GGATTT
	4531766	G
	5114128	A
	5883750	T
	1794628	CACAAA
	7285266	A
	2634332	A
	5263948	T
	1057135	A
	7407219	C
	4229417	T
	7619816	AAAA
	465883	G
	3106827	TT
	4821394	C
	5102706	A
	5867021	AA
	3528652	TAT
	8358030	G
	519324	G
	7269192	A
	4155359	T
	3702885	GGTAATT
	101685	C
	7685114	A
	3156529	TGTCACCAAGAAACCA
	6636240	A
	3617921	A
	5711531	T
	8161475	A
	1499545	ATATA
	7278435	TA
	9449720	A
	735475	TTG
	848885	TT
	4155042	T
	327824	AA
	6933022	TG
	10022668	AT
	7801377	TATATA
	1688785	AT
	8806779	A
	6723689	CC
	9307976	GAAATATAC
	7139447	GA
	2514097	ATACA
	6149386	AAC
	1098104	AT
	3248526	A
	4351840	GTGTAAAAT
	5707866	T
	1276129	A
	9837113	CCTG
	5448162	A
	8977056	T
	258444	C
	590641	TC
	4524146	A
	7106233	C
	962735	AAT
	7509954	GTTT
	7145717	C
	771330	A
	315954	ACA
	9494452	A
	4915507	AT
	615453	GT
	2805400	AACTTT
	9730826	T
	7498471	TA
	5014284	T
	8664456	T
	2686423	C
	5786929	C
	6390465	T
	3887304	CCG
	2934791	GGG
	8327858	T
	7420870	A
	7925684	C
	4569527	G
	801547	G
	2268500	A
	4258428	A
	3498002	AA
	837895	GTAT
	5548069	G
	6995448	CTG
	7620152	G
	8640883	A
	12685	GG
	7402344	CTCTGCAGAC
	1599681	T
	8565042	G
	281743	T
	2715001	C
	6804800	A
	2526607	AAAAAATT
	2228151	T
	2155862	ACTT
	1688114	CGAATATAT
	4509655	A
	4161673	TTTATACACT
	9984672	ACTAGATTCAAAT
	8658926	G
	7991074	T
	4234493	A
	7522091	TA
	1321403	AT
	8015498	A
	3466735	A
	9754605	C
	1147548	T
	3323360	G
	6154772	T
	2285770	AT
	824739	T
	7977324	AACCC
	6538059	GGT
	340590	G
	8843174	GT
	1279784	A
	4517930	A
	2779527	CA
	5203496	GATGAG
	6271052	G
	9117917	TTT
	8236704	A
	3011259	GAAAA
	5199055	A
	3287742	C
	6391144	T
	2484281	AAA
	7016381	CT
	2799480	T
	9080355	TG
	760850	G
	4209678	A
	8389313	A
	7396784	T
	7594599	CA
	6366159	AGG
	5300260	CATTTTT
	1482361	AATAAAGAAAA
	5984773	CGTCTCGGTGTAG
	7863654	GTCCTAT
	6920461	CATATATAAA
	8033263	TATTAATAAAAAATAAAA
	5653186	A
	6463658	AGG
	2187732	T
	1809907	T
	4045453	TA
	8197840	G
	4882558	TA
	4135903	A
	7645352	TA
	9110782	T
	2992873	TATTAGGCTTTA
	2123492	CGT
	7043653	A
	4455562	TAT
	4736228	T
	5951818	CA
	7990149	CCCCAC
	425430	TT
	2497800	GTGTGGCC
	6012856	A
	4182128	A
	765272	C
	1433273	T
	5418339	A
	5485867	ATT
	187301	A
	411965	GCAAGCT
	5520761	T
	1665350	G
	4276128	A
	4765235	GGGTGTG
	7214	A
	7285211	TC
	2346715	A
	3743649	TCCTAGG
	8845650	GT
	2487576	A
	584338	T
	6041013	GAT
	4096549	C
	8756360	A
	8846812	A
	1876502	TA
	6128929	A
	6217077	T
	3896853	TACTTAACTTGTAT
	9988628	A
	3879381	A
	1132059	A
	5423784	GAGTTATTTACCGATCCGC
	848238	GTTTTAACGTC
	2501901	ATT
	5426723	G
	8686313	AA
	3471692	TGT
	4830905	TGGGTGT
	3580551	AAAATT
	6221550	GTTG
	2079009	G
	7229084	A
	6894819	G
	3182436	A
	7682827	C
	2777180	AT
	8034133	CTCCAG
	4158848	TT
	3975179	C
	3347319	AT
	567738	G
	7003865	T
	5774418	C
	1180388	C
	6867534	GTT
	6424844	TTG
	526915	T
	9431955	T
	4818314	CCGATC
	5733058	CGAAAAG
	801195	A
	3713671	A
	1871287	A
	256341	A
	4444887	CA
	4785135	CA
	202919	CA
	7253516	T
	6244247	A
	1043007	A
	6413666	TTC
	7285395	C
	9548570	A
	8789187	TA
	4221568	T
	4570150	A
	2609879	T
	9626316	AGC
	4968516	A
	1927736	A
	1991251	TATAT
	5790970	TA
	2020944	AAATAATATACA
	9926243	CACCCATAACGCGCAGAA
	7332454	G
	7853441	AT
	5381201	C
	3985483	ATA
	3977596	A
	4759864	AAC
	6857133	TA
	7368823	C
	2382278	AA
	2082858	A
	8867183	A
	837697	ATT
	56213	G
	3526958	AA
	1866039	G
	2928648	GC
	5599619	C
	8601179	C
	5517063	T
	6083155	T
	6868590	C
	4927026	T
	7103108	TAT
	6384311	T
	2120014	AA
	6077292	G
	9301165	T
	7030975	CGTAAC
	3789173	AATTTT
	173897	T
	8098827	AAATTTTGTACAATT
	7363042	G
	8720447	A
	2029542	GGT
	9887908	C
	6602836	G
	658059	G
	5155608	TA
	7905540	TA
	2005666	AT
	1273030	A
	3946352	T
	7360927	TT
	1380259	AAAA
	7179293	CT
	4840325	TAGATTATTTTC
	6761158	CAACCA
	3615082	TCA
	3578242	G
	6955421	TA
	9627900	AAAGA
	7032721	T
	4097751	AGTATAA
	379049	A
	3628284	ATAAACA
	36035	G
	10003401	A
	6098160	C
	4192952	A
	5931457	GTAT
	1320960	ATAT
	3981940	T
	643660	C
	4785445	G
	71893	A
	259836	C
	8995513	T
	9982894	TT
	4156353	C
	8440505	CAGACTTTGTT
	9825453	TTTTTTA
	8703517	ATC
	2803184	TAGACTGAAA
	9791336	GAGA
	4011430	AA
	2788267	T
	3711403	A
	2455216	T
	2589207	A
	151642	TATTAACTCGTTGTCTAAATT
	9118869	TTGCCAGTGAAC
	2382564	TCT
	1435172	T
	8813049	AT
	8680095	AT
	2930691	TG
	5991535	TA
	3416635	A
	4081989	A
	7463695	A
	1949533	CAAG
	728070	CG
	2079037	A
	3273994	T
	2014474	G
	928162	CTGTAC
	5190041	C
	7088444	T
	5981784	C
	808153	T
	7631965	A
	1059105	CA
	5502130	TA
	814778	ATGCC
	921816	AAAAAAAT
	9407129	CAA
	6319673	AT
	6567691	TA
	4553917	AC
	3351518	T
	8696586	G
	243460	G
	3715901	CA
	8916136	GGGAGGTGGG
	5470750	T
	2067387	CATT
	5326661	C
	8707827	CGTGTCAT
	4700686	T
	676437	C
	4472957	GTT
	9441929	T
	6966313	G
	4002063	GT
	965747	ATCT
	2916337	T
	2253902	GGCTA
	8103951	G
	8908315	C
	9308576	AAA
	8397341	A
	7886737	GGGGAAG
	7169746	T
	3770573	C
	1823353	AT
	2025874	A
	3091222	A
	8532447	T
	7575367	T
	9821835	T
	273367	ACATTTTTT
	1018045	A
	3061730	A
	6893698	TGAACT
	77523	ATTTGGAGTTGTGAGG
	4081906	TCTGTA
	1346172	G
	1612126	ATA
	2231508	G
	3295655	T
	62642	T
	7285280	C
	1051139	GTTGTTGTTGTT
	243144	C
	301458	CA
	652043	GC
	8189656	AAAAG
	1857607	GTGCA
	6779600	A
	2835461	ATA
	2958715	CACGCTGC
	8568846	TATTTAATAAGTATCGAAACTT
	8108577	C
	7061318	ATTAA
	7299332	TAGG
	8769129	TTG
	7010056	GAGA
	7285324	T
	6976809	G
	9559706	A
	1290958	GCAAGACAAAAACA
	4599950	CGTTTTTTTTT
	8120881	TA
	7470905	T
	4672781	A
	2220593	AT
	6643348	CAGATT
	8841185	T
	3470694	AT
	2441025	T
	4175484	TCTTTACGAGAGAA
	7493719	T
	3613264	A
	233027	G
	2556881	A
	6377697	TAG
	4179229	A
	8978128	A
	6656918	TATAGG
	5904739	A
	2900347	CC
	1450567	TGTATGT
	9171953	G
	6794703	AGGCTT
	6083161	T
	1682784	A
	8021705	T
	1580797	GC
	1661424	TA
	9285	A
	3371432	A
	2849644	T
	1486073	T
	3650422	A
	5887911	AC
	806806	TA
	7265713	T
	9914321	T
	7268659	T
	6850142	TGA
	8941127	GTGATA
	8280880	AT
	8246511	TA
	8092304	T
	3754114	T
	847628	G
	7767426	TT
	1003506	G
	747707	CACTA
	9583621	AA
	9499233	C
	2427849	A
	2279227	T
	750826	A
	3024464	G
	8656141	ACGTGAGG
	6771640	TGAT
	2934220	C
	2008801	C
	4176963	GAC
	3295200	TTAC
	383517	GA
	3045190	AA
	7124101	TTTTA
	9494447	G
	7764638	T
	7422375	ACTTAATAAACATTCAT
	7912779	A
	9080524	A
	3476982	C
	9185003	T
	7110253	TTC
	2741020	TATCCACA
	4276598	G
	2779528	TG
	9535327	T
	860125	ATT
	8521933	ACTTAAC
	1688287	A
	2922391	T
	6286902	T
	4586762	GTTT
	756297	T
	9449416	TGCAA
	9796396	AACAT
	915426	AA
	1712144	G
	10038019	CG
	2114969	TA
	9507379	A
	6777021	T
	6970060	T
	3946352	TT
	9989641	A
	3434599	A
	8621225	G
	1194575	TAAAATCTATATTTATTCCCA
	1432261	TTCTAAG
	6146042	AA
	8567090	ATGGG
	1828696	T
	1660239	CCGAAT
	9732023	T
	7511806	A
	1705199	CGTCACAC
	4751144	TA
	3537602	T
	8400090	TATTGTTGT
	9794668	T
	550095	TG
	3283380	A
	8559434	TAG
	4520467	A
	418752	AC
	1441501	AA
	3372217	T
	9757785	A
	7785990	A
	9486665	T
	7463905	TT
	2946822	C
	3130616	A
	3037983	AT
	1830231	TATA
	3497162	TGT
	6064264	G
	4215196	A
	8649475	ATACAAAAA
	2502773	A
	2779681	G
	7449059	T
	5451851	CT
	1969945	TGA
	6578059	C
	7194567	GC
	8434725	CAC
	1569547	GCGC
	9677549	A
	5756469	G
	7395490	A
	9237934	AT
	3329129	C
	3044790	TAAAAATTT
	2740889	AT
	9451551	AATAC
	1101319	TGTGAA
	6853821	A
	886608	AG
	8612225	TGCG
	2106923	TGGATAATGTATTGCAACCA
	2183535	AT
	5145961	C
	8118107	TTTT
	5659627	G
	2137103	T
	6294530	A
	654077	GTATAT
	4977228	C
	1688175	G
	9927368	GCA
	7714444	T
	7991341	TA
	3627896	A
	550282	T
	3714647	T
	9914287	TA
	8493345	AC
	9576479	CGTG
	9832991	T
	5658938	T
	2672394	TT
	229389	CATGTG
	381902	AAGAC
	2866018	CGA
	4125448	T
	6617129	C
	411962	TTTGGAATAATT
	4874780	AACCA
	3975181	AAAA
	4295332	TTACAA
	1376333	AT
	138856	A
	5832969	TG
	6917158	TA
	767402	TCA
	5192778	A
	1312097	C
	2855077	AA
	7487246	T
	1793489	GAATTT
	3401072	C
	7346843	T
	7053476	T
	1827578	TT
	987091	CC
	5046101	T
	8721717	TCAAG
	8149547	GAAATAAAGACG
	7583295	GGGGTAATACACAAACTC
	1296323	T
	2708679	T
	8359935	GT
	5172906	TT
	8833036	AA
	7773350	T
	7081265	A
	7588020	G
	237695	T
	3094976	TC
	6723469	TA
	4840325	TAGATTGCTTTC
	4175898	TT
	981816	CC
	5032256	TTT
	2420769	A
	8230401	TT
	3496080	G
	9041527	CAACAT
	1086614	GT
	3120531	T
	6454422	T
	1053292	A
	7007149	AA
	4072946	G
	29166	CATGC
	3771688	T
	3126170	A
	231220	CGACAC
	3038510	T
	3069279	A
	7671738	AA
	7126342	A
	7965864	CAT
	5690235	TTTA
	8840633	A
	958367	AAA
	519122	TGAACACATCATTTT
	3737358	A
	4620057	TTATTAT
	3480120	TA
	1807098	TATT
	6260456	A
	7771927	AT
	3519292	AA
	1291371	CA
	4988336	AA
	5740542	CCTTTCATTATCATGCTAA
	3535230	ATT
	7224692	AT
	5805221	A
	4826657	T
	135385	T
	3388259	CA
	586855	C
	2753105	C
	4159549	TGATGGTC
	6780560	TA
	4613812	AAAA
	77072	T
	2354394	TA
	252968	TAATA
	3701269	CTATA
	7753919	TTATTGA
	470747	GTGTG
	3697627	TT
	6575288	A
	4726683	A
	5306319	TA
	197503	TTGTAT
	1586661	TCAAAGG
	1966328	T
	2794724	C
	989159	AT
	9833414	AT
	8773976	G
	890610	T
	2811683	A
	7171479	G
	7064571	T
	2497031	A
	2455218	C
	2565081	A
	7234231	A
	1226174	TA
	6166784	T
	7668164	AG
	6005998	AG
	680891	ACGTGA
	6306139	AAT
	5514376	T
	9093749	AATCA
	281560	T
	2664653	T
	5745693	C
	965359	ATA
	4916836	AAAAAA
	5294994	AG
	7113497	AAATT
	5439250	ATAAAAT
	3703797	A
	5713267	ATTTTGTC
	6286872	A
	4269792	T
	2922732	T
	5655261	C
	934062	TTATAGGGG
	2083524	ATTTTTGTTTTG
	3220326	A
	7623425	G
	5544040	T
	79532	C
	1827702	TTT
	7805063	T
	1102071	A
	3962963	GTTACCTCACAC
	7367538	TA
	991911	CTAAT
	3720687	GAA
	9747225	TTC
	6125531	A
	94222	T
	2893320	TT
	3828084	G
	9832892	A
	9043654	AAGAAA
	5506034	TT
	2097861	T
	8854357	TTGGTTGTACTGTTTACTTA
	8228551	A
	1712140	G
	7776217	T
	749488	AGCT
	6879119	ACC
	6084468	ACTTAA
	5950608	A
	4323254	T
	5845481	TA
	831171	C
	3280323	A
	7675027	A
	826566	TA
	536727	TTC
	124987	TAT
	1819283	AT
	6606267	A
	2106874	A
	2886337	T
	801154	A
	4780346	A
	168298	AGGACA
	5001322	C
	4939947	ATGCTTT
	10016076	T
	5830113	A
	8893928	G
	2888863	ATAG
	5402546	T
	4163053	AGTAATAT
	3610052	AAT
	6536324	AA
	2265197	TAGT
	7503433	T
	8769127	AAT
	5199291	A
	5959468	CAA
	2408026	T
	2133186	ATT
	9774072	A
	2859833	AATAATT
	3679561	AT
	3597391	AC
	7877194	TTAA
	2431238	G
	8002167	TA
	5855192	A
	2865417	C
	7964798	TT
	7314878	AA
	2135563	AAAGATAAGAT
	4050402	TA
	4914704	TTGA
	3418004	G
	3388255	CA
	3352400	A
	1467255	TT
	8089629	C
	2643668	TT
	8899336	T
	8462875	G
	856858	TGC
	8246302	TATGTTTT
	9400630	A
	1711172	CAA
	7264163	G
	7285211	T
	6666966	A
	1855182	C
	9907271	T
	1830193	A
	8201878	GGA
	3069190	TAAATTA
	6011016	AAAAAAA
	6490260	A
	4054712	ACA
	627223	CCTAC
	2337986	G
	9098337	G
	5548935	TA
	3537589	T
	1364141	AAAATAAAAGTTGTGAAACACTGTTTTATACAAA
	6648582	A
	1038455	A
	2293809	G
	1818640	CTCGGG
	5213787	A
	4758846	GTATTA
	2039952	CTAAA
	8872464	T
	8342828	TGTGTAAAGAAAA
	470321	TACA
	699117	CTGTCAATCAAAGCAC
	5767660	TT
	979258	CAGCTTG
	3696054	CT
	5411970	ATGAATT
	6316990	TGTGTT
	5597153	ATAT
	2829148	A
	5194961	AT
	4493588	A
	6608479	T
	9940082	C
	4610474	AATCATT
	9009364	A
	8292741	T
	640450	G
	3506748	A
	5796804	G
	780319	A
	4038440	T
	9531873	A
	5123637	A
	6593918	C
	2198356	AA
	9614771	AA
	7642613	TTAGGC
	5617068	A
	6815270	T
	1823683	GG
	8754228	AT
	5656215	AAAA
	7285356	GG
	2097963	AC
	5203345	T
	3389287	TG
	3774574	C
	9580602	GT
	1291656	AA
	9648049	A
	2678432	GA
	889135	A
	7758806	T
	8959550	GT
	3986303	TT
	4440649	AT
	2245498	A
	6376018	GAAATA
	218613	CCTCCTCTCACGTCTT
	1727608	A
	5928201	A
	3332323	AA
	7835225	A
	9647606	TT
	1253318	A
	1093001	AG
	9680260	A
	3107504	AT
	8072527	AAACTCTGCAGCGA
	1497689	AAC
	9945560	T
	7086348	T
	6882579	ACTCACAG
	2132981	TC
	406544	G
	6766105	CA
	905851	ATTTGT
	5271176	GCACTAATATATAT
	4577798	ATAAGAGG
	3732415	TCAA
	3475315	AGGGT
	6501232	AT
	9547775	A
	538036	AATG
	7216080	A
	5603062	T
	3554934	T
	9887868	T
	7655015	AAAAA
	2866046	A
	3348306	A
	6115835	T
	1104353	TA
	8682525	T
	4750798	AT
	9396102	ATTACATCCA
	2236126	GT
	7172603	T
	2841957	C
	878751	T
	7408899	AT
	60674	TT
	1225762	GC
	9748748	C
	5589540	AC
	547450	A
	7873662	GA
	926600	CACAT
	5951676	T
	5911775	TT
	5096803	T
	1761833	C
	2230008	A
	7120329	GT
	315730	CC
	3288201	CA
	6539459	T
	1224515	TA
	8789932	A
	5016794	TACATA
	1236497	GA
	6869302	T
	2733122	T
	7739835	G
	4635636	ATTT
	8975462	C
	4125448	C
	9720027	C
	5865517	TT
	9479779	CT
	5874516	A
	1208268	A
	3400478	AA
	8246573	TA
	2702933	TT
	1716901	TA
	3074922	A
	7241568	T
	1516030	AT
	1351869	T
	5123938	C
	9881295	A
	1301016	AAAATA
	7871513	AAATAAAGTTA
	1316715	CC
	6895006	TTGTGATA
	4857334	C
	8322416	CA
	6147583	G
	8318530	A
	5556380	GGCTA
	8622323	A
	3430618	TA
	937428	CTATATTTG
	6913509	C
	1260742	C
	8342326	AGCACCA
	2270949	A
	4075239	A
	2429254	CAACG
	9377643	T
	6573014	CA
	3162992	GTGTCTA
	8552239	C
	4572067	T
	223027	A
	8151189	A
	2786797	TTT
	1211026	CTAAATACC
	6195542	T
	8379155	AA
	8270478	A
	7285505	T
	3090339	A
	5659119	CGA
	2376185	GC
	7143024	ATCACA
	2835836	CAT
	4258558	A
	5300847	ATAA
	302244	A
	8225865	AACC
	2985347	CA
	239474	TA
	10033090	G
	344525	CTGGTA
	6892053	TT
	9781046	ATTTTTTGTTTTCATAC
	4785070	GTTACT
	8231065	GAA
	7787169	TA
	8280190	G
	3079383	GAC
	1438261	T
	1102279	AC
	8507656	C
	4229383	CTTTA
	4329681	A
	9065896	ACA
	1507360	AT
	2887569	TATAACTATTGATAAAGA
	770028	G
	3741709	A
	1471559	T
	6948539	CTAAGTA
	3948051	TGTTTCTT
	8081657	A
	9019338	T
	3477222	AT
	7037907	GA
	5275785	CATTAT
	1722049	T
	129842	A
	4345961	T
	9880885	A
	4537865	G
	5863566	TT
	889459	TAAA
	5551514	AAGGTTGGGATATATG
	1497783	AA
	8645820	AA
	9721923	AG
	918457	TTACTCAT
	6069860	GTAT
	6308315	TTATACAAATACAGTTTATTTTTTACATTA
	949623	A
	8547884	CT
	9947980	AG
	1665587	ATGTATTTTGTA
	9118826	T
	6381205	A
	5901198	T
	3265102	TT
	7198225	T
	5096822	A
	2023447	TA
	1715586	T
	8599418	TAATGTA
	925708	TA
	1120560	CATTATATT
	6946342	G
	5402145	TA
	6189820	GT
	7647311	AT
	1365317	TC
	4457882	ACATATA
	3135553	CGGA
	345733	TG
	4095654	TA
	7952646	T
	9652067	AGATTTAATA
	876191	CTCTCT
	8776485	A
	54944	T
	9147199	A
	1293088	AA
	4070292	TTT
	902803	C
	3799492	TGTGA
	7783602	G
	4203694	TAAT
	4632536	G
	6255214	A
	3423535	TTCA
	8449851	A
	3413255	A
	5745589	AAGTA
	1007408	T
	8708466	T
	3526149	T
	268789	T
	1332436	C
	3318241	TTGTTGCTTTTT
	8368295	CA
	1982311	GGAA
	4977227	CTA
	2866636	AACACTAA
	8293926	T
	5771314	AAT
	9945706	CAA
	2966262	T
	2294762	A
	7627847	TA
	5513968	A
	5181972	C
	4206679	TTA
	4223330	A
	3087456	CTG
	1543	AA
	341188	A
	6508691	TGTATCT
	7118016	A
	3346817	CTCAAT
	8845488	TA
	4280461	GATTCGCTA
	7548381	AA
	1221060	A
	127883	TA
	7285211	TTTTC
	3093469	G
	6635882	GGAAGACAAAA
	867136	A
	2440273	TT
	5084974	A
	2153197	TAAA
	8607490	A
	4313629	AA
	10027085	AA
	8777725	T
	4305920	CAGTA
	9886066	A
	6462563	ACACAAC
	8740980	T
	4997520	T
	6306061	GGC
	7422109	A
	3494284	A
	5273855	TTCCCTGCAAAAA
	4984605	C
	1090321	C
	2920630	GTAA
	5443662	T
	6633206	TTTTTTTAAATT
	6933751	GAATACT
	3553386	A
	2441672	T
	5208517	A
	9584809	C
	5885550	T
	5741995	T
	5653072	GCCT
	29592	TT
	5222719	AT
	4466181	T
	7401817	T
	8597195	C
	5980079	CTG
	7618194	T
	8359935	GA
	1256097	A
	9026126	AA
	9796538	A
	569874	TACAATATCATGTTCAACCAA
	2859759	AAAGT
	7960325	T
	7194565	T
	2988	G
	9563053	T
	9005409	T
	6935877	A
	3078077	AA
	7039869	G
	8694542	T
	5213797	A
	3169770	CAC
	3439778	T
	1230313	T
	1144530	CATTTTA
	3399772	TA
	8299956	T
	465992	CT
	4501216	AAGAAA
	8989688	T
	1928506	TATATTTTAATATAT
	9015268	T
	1307658	GCCTCCAA
	94669	CTGATAA
	932127	A
	8819733	TGT
	4370459	A
	1874845	GT
	678939	A
	1421446	CTATTA
	5071166	CA
	3397467	T
	4839816	A
	481911	T
	856638	C
	1076243	A
	1749213	TGC
	6343120	CTAGTTAA
	4090982	T
	8205701	C
	2707705	A
	1909361	T
	2070537	AA
	171457	CC
	4234152	A
	2893320	T
	647084	CACAATATA
	9035586	A
	7636525	G
	1091894	TGT
	1388055	T
	4959422	TA
	7745277	C
	5705737	A
	7181152	G
	996558	T
[truncated: 282,805 more rows]
