# Supplementary material for: A genomic overview of short genetic variations in a basal chordate, Ciona intestinalis
Source: BMC Genomics. 2012 May 30;13:208. doi: 10.1186/1471-2164-13-208 (PMC3424144; doi:10.1186/1471-2164-13-208)
Supplement: Additional file 4 — Table S6. Deletions identified in the present study. [file 1471-2164-13-208-S4.csv]

Supplementary Table S6. Deletions identified in the present study.
Chromosome/Scaffold	position	Number of Deleted Nucleotides
KhC1	8525763	1
	4331658	9
	425361	4
	3568999	1
	6764577	3
	6431151	2
	7240526	3
	1098964	1
	7890194	7
	7140573	2
	3228791	1
	1101133	1
	5479055	1
	1580181	1
	4600123	1
	2023486	3
	1772917	2
	9145787	1
	9973061	1
	1880557	2
	1017240	1
	405245	1
	5308797	3
	2990688	1
	6893365	4
	3048936	1
	9463783	1
	7008930	1
	2019569	4
	815653	1
	1867813	4
	8647314	1
	4504991	4
	7910728	2
	4898527	1
	7026199	2
	974890	1
	5339304	1
	6289005	2
	3581557	5
	6149633	1
	7064565	2
	7953288	1
	9848503	2
	2902516	10
	432659	18
	9694213	1
	9639369	1
	3659134	1
	544158	1
	1120282	1
	5706904	4
	344221	3
	7475135	3
	8858402	1
	747317	4
	7318310	1
	653183	9
	9041464	1
	253944	4
	532797	1
	8641302	16
	3763081	7
	103865	3
	3361994	4
	5040369	29
	8758810	13
	8926056	2
	7242806	1
	6803282	21
	2188635	2
	3946302	3
	5049599	8
	7259314	3
	911866	1
	2243630	2
	5338691	3
	75533	2
	1851753	1
	3553671	1
	3121041	4
	5958782	1
	2281226	6
	4268780	1
	5104361	9
	7602833	1
	1738757	8
	8853194	4
	8262353	9
	258631	2
	8439298	1
	232860	6
	8756864	1
	1775339	3
	4397873	1
	4030041	1
	6894068	19
	8219376	4
	6955975	1
	946850	1
	7753103	1
	9406090	3
	951896	1
	1015050	1
	3226043	3
	7428432	1
	2082605	16
	4120058	2
	8789775	1
	7743202	2
	1553484	2
	4219902	6
	1940269	21
	907184	1
	7325848	1
	1187516	1
	4279376	1
	4112823	5
	3786929	2
	1215182	1
	6612745	4
	685287	2
	8072559	1
	9322839	1
	7844700	1
	3758549	2
	8287265	5
	7678676	1
	2478032	2
	1902212	1
	5272111	2
	8095688	1
	5020080	5
	2312160	1
	8903981	2
	1417221	2
	7071576	2
	7408591	3
	2423680	1
	5150573	1
	3354364	9
	4897017	20
	384951	1
	8849064	1
	8887086	1
	2993880	1
	796204	1
	7830298	1
	2382347	2
	958486	1
	1446131	23
	1489759	1
	315348	2
	6884032	9
	9310331	14
	5994837	1
	3097819	1
	880228	2
	6199094	1
	2205237	17
	3433469	1
	393763	2
	8961582	8
	8269343	1
	7638337	6
	7436093	1
	2889072	2
	4422479	1
	8521988	4
	2875648	1
	6422919	1
	2183463	1
	2216559	2
	9425996	2
	6055025	4
	1549732	1
	7192941	7
	1191088	1
	8325882	3
	573291	5
	5570186	2
	5534592	1
	762584	17
	5088606	1
	512246	1
	6890097	1
	8748801	2
	968034	11
	2185928	18
	2120014	1
	478643	2
	249401	2
	4125352	1
	9226122	2
	8329524	1
	7177183	1
	3626490	3
	59805	1
	306247	5
	8809291	2
	8524396	1
	5363075	1
	7300638	13
	5508934	11
	6832840	1
	3417790	1
	4978173	4
	374685	1
	4837982	3
	4057958	1
	5840959	1
	1848941	32
	9541216	4
	9741475	3
	7506129	1
	5104510	3
	48161	1
	882138	2
	63114	7
	905540	6
	7636827	7
	4864221	1
	7834093	3
	1038095	1
	7623544	1
	7538218	28
	521647	2
	3630926	1
	6834623	1
	6797218	8
	4978447	6
	7243334	1
	7281936	1
	2494064	10
	1301022	1
	9314005	3
	6952479	8
	9795434	1
	6583281	2
	3417801	1
	2341579	1
	1383697	2
	2205272	1
	3508919	1
	6426330	1
	9824856	1
	2902512	1
	8038317	1
	3250661	4
	2719391	1
	7578536	1
	2354404	1
	2490007	2
	640113	1
	21242	1
	2968266	2
	441325	1
	120664	2
	2845700	1
	8076005	3
	8225429	2
	8215747	1
	2640406	10
	7745316	1
	7357137	1
	4041522	4
	2769326	9
	6203222	1
	3510120	1
	8668219	4
	3489466	13
	3534637	5
	1210053	1
	6335081	1
	7538242	16
	3877135	1
	5993573	5
	5142740	1
	3466511	1
	6473362	1
	6644321	1
	2158405	1
	4436645	4
	7430476	1
	9507026	3
	6743462	1
	7863829	1
	6012868	1
	7539024	1
	4449568	1
	5173720	1
	5256993	1
	3887514	1
	8121358	2
	3372183	1
	9807695	1
	4757609	1
	3328069	3
	6568617	1
	2290005	3
	7106223	2
	1604798	1
	5374349	1
	553221	1
	4040431	1
	5155364	2
	7174051	2
	5652926	1
	9623775	1
	409085	1
	2144219	1
	3922219	4
	9944204	2
	7000657	2
	2000574	3
	5713912	1
	6926305	1
	6188190	1
	177327	3
	7907912	2
	2815628	21
	3105469	2
	2508441	1
	8856943	1
	9152421	5
	1785471	2
	8158643	1
	6886127	1
	7833748	1
	1023018	2
	5234800	19
	2986659	1
	1018682	2
	1994651	2
	6269990	1
	6553131	2
	946858	1
	6654363	1
	8848872	1
	376110	12
	762614	2
	1385361	2
	1746789	1
	2710773	1
	5635474	1
	837428	1
	1659350	1
	1903538	2
	5560529	2
	9601460	1
	5957484	1
	1170801	1
	5750730	1
	2067872	2
	864442	1
	6352817	1
	9037210	5
	2245851	13
	713690	2
	2082617	4
	4046073	3
	1194993	1
	7386731	1
	1954396	4
	1835664	1
	8369600	2
	2514008	19
	4008887	14
	8195865	1
	7090230	4
	7595891	1
	2310102	2
	7984784	7
	9122731	2
	2137143	1
	3337511	1
	1373311	1
	3402438	1
	1798794	2
	6765072	1
	2308572	4
	2719766	1
	3317639	1
	5959419	3
	7957139	1
	3543332	1
	882230	1
	6618618	1
	7621151	5
	7012402	1
	242	1
	8561238	1
	3253009	1
	1441769	1
	1452190	1
	3198179	1
	8822998	4
	2884826	3
	6005736	1
	4958603	1
	1430279	4
	4825939	9
	944562	1
	8067062	3
	2563033	1
	2475965	1
	5387987	1
	2262426	3
	9399949	1
	5566991	2
	6666899	19
	4944471	1
	10008560	1
	406507	3
	5144631	11
	6154656	5
	1041279	4
	5454133	1
	1724171	1
	7413792	1
	6344742	1
	2514966	1
	932308	2
	160016	1
	8829454	1
	1540887	2
	1871688	1
	2340897	1
	6427614	1
	7349231	1
	3394229	1
	8259720	1
	7468478	1
	4597627	1
	5222521	1
	8434414	1
	6972920	3
	2896559	1
	8078092	2
	3966949	14
	5961238	1
	6302493	2
	9679452	1
	1167428	1
	7170899	1
	5844913	1
	9702935	20
	2944232	3
	1550262	1
	5844811	1
	8114427	1
	1016347	2
	8380076	1
	3482206	1
	8717587	1
	2013251	2
	2455825	3
	1218799	1
	5206049	15
	2939374	1
	5121984	2
	1334087	1
	4242950	1
	975630	1
	7751619	1
	5094728	2
	3043136	1
	9379991	5
	1705401	1
	1018246	5
	5544574	1
	8827077	2
	4832331	1
	9554102	1
	6636080	1
	1438706	1
	8471236	1
	6580614	1
	6751835	1
	3028759	4
	2765511	1
	8330761	5
	7044629	2
	951790	3
	9399545	1
	1622495	6
	6289768	1
	733897	9
	7700068	2
	3578996	2
	8219336	1
	128888	5
	6016737	1
	9589870	5
	7793023	8
	8756663	4
	5606437	1
	7434949	1
	6087148	1
	7026552	2
	3775512	3
	1080550	3
	3020681	9
	901548	1
	7683847	1
	47155	3
	7845571	3
	3572023	2
	1012554	3
	3909963	2
	2333896	1
	8746767	2
	2678492	2
	8762873	1
	4201257	1
	3530786	1
	5475605	1
	7985875	2
	5941223	4
	1527	3
	5717794	1
	758740	2
	6389846	3
	1187523	10
	622151	7
	7885646	1
	3341040	1
	1870640	3
	1779798	1
	1126780	1
	3049612	5
	6265079	1
	9293922	3
	9706172	1
	1283877	1
	3332320	12
	4250091	1
	1065267	4
	8532229	1
	6962923	1
	6626070	1
	8595681	1
	6234535	10
	2893992	3
	1016082	1
	877762	1
	5767886	2
	6316615	1
	8775545	1
	6351896	3
	8553918	3
	4973076	2
	3286271	3
	88890	3
	1935466	26
	3371533	1
	3534421	2
	3601722	2
	7794237	2
	973243	1
	8155967	1
	1041925	2
	7763868	5
	3039987	1
	9107363	1
	6063934	3
	3495867	1
	6775817	1
	3489457	1
	9021	3
	3125080	1
	4269826	2
	6435677	2
	921925	1
	3218606	1
	7079040	1
	6902182	1
	3247538	1
	4971499	1
	6808796	1
	4002020	1
	9479397	2
	2694477	1
	3948016	1
	8532121	1
	3228723	5
	1745041	1
	8042497	3
	3432790	1
	8756316	2
	9488177	7
	5308014	1
	811950	2
	4583961	3
	8308212	1
	2133771	1
	155215	8
	1498941	1
	3389993	2
	4156632	1
	9110630	1
	4059585	1
	2262075	1
	1689934	2
	1412746	2
	5788236	1
	5903720	1
	1991178	1
	8208417	23
	3520278	1
	5638084	5
	4806057	1
	3536141	1
	8680368	11
	1218727	1
	9639426	1
	4752688	2
	1326911	1
	3948961	1
	567832	9
	7081470	2
	536927	1
	5245414	1
	7172260	1
	194990	1
	1120470	8
	132891	1
	8040454	2
	6895241	8
	3675884	1
	1072177	1
	727554	2
	6751864	1
	719014	2
	7549671	11
	4281892	6
	6353252	1
	4166035	2
	2087020	1
	7623709	3
	5364798	1
	8735286	1
	2349697	1
	8442312	1
	7148486	1
	6870322	2
	2876137	2
	1421588	1
	9438395	1
	9578755	1
	4459971	7
	3123269	1
	4113351	3
	4462200	7
	7753069	12
	1069448	2
	2357835	3
	4220698	9
	3219659	7
	4090725	2
	2228179	1
	3658009	2
	196319	1
	9435744	6
	756726	9
	590192	1
	3622423	1
	6756859	2
	9208983	1
	4624384	4
	8975581	5
	6765693	5
	1004874	1
	6343178	7
	584352	1
	840344	1
	3951823	1
	4577814	1
	7421963	2
	382818	1
	6040165	6
	3225975	1
	7842022	1
	4275165	1
	863815	8
	2117201	6
	232459	18
	4130898	11
	3070004	1
	5296251	11
	5014098	3
	8223323	7
	9676080	1
	8327275	1
	4949555	1
	7032377	1
	6446702	1
	8928490	1
	9467807	1
	70793	1
	6474714	4
	8101745	8
	4138713	1
	7625951	3
	2206668	1
	479007	8
	6102725	1
	8280274	16
	259487	1
	5707030	1
	1588701	1
	7178230	2
	2515453	6
	1808841	1
	1556930	1
	5770755	1
	7991091	2
	588301	1
	2528469	3
	8845450	3
	6784151	1
	6902608	2
	1744570	5
	6265702	1
	5813961	9
	7873186	1
	525972	6
	6770144	2
	9894290	7
	3009822	1
	3981071	1
	1300759	2
	9800062	2
	5261278	1
	1055122	3
	4561544	12
	2822155	1
	7014223	1
	8754979	1
	1854048	11
	1102327	1
	2519611	6
	936240	1
	6335707	1
	1315888	1
	8220051	1
	8439695	7
	229521	1
	8076006	2
	7801830	3
	9733878	3
	896201	2
	8336274	1
	2147241	1
	815848	1
	6971821	1
	4247875	3
	8422831	1
	7305265	1
	3635223	1
	524493	1
	2000679	1
	5835273	4
	6324094	1
	3230585	2
	6892478	3
	1807549	1
	1284860	1
	9540758	1
	6733977	1
	7357122	2
	256545	1
	2770985	1
	5608969	1
	4860645	1
	6582121	3
	7834089	1
	4925106	1
	7081094	1
	919578	1
	4982321	1
	4788632	3
	5819056	1
	1993544	14
	2430983	3
	7763700	1
	4734493	1
	1394275	1
	9837976	1
	3218434	1
	1612207	2
	8663990	2
	8293336	3
	8078895	2
	1476473	2
	395567	3
	4047351	1
	3523514	1
	8414058	1
	5045724	1
	6744702	2
	5837614	1
	4844881	1
	5277799	1
	1155927	1
	2497859	1
	3964576	1
	9093828	7
	9673877	4
	130039	1
	3129201	1
	1191800	27
	3613684	1
	5775360	1
	7019805	1
	3248051	1
	4845564	2
	232220	1
	8552705	10
	8260784	2
	176869	2
	676577	1
	1601060	4
	9689388	1
	9845098	4
	10023239	1
	1580331	2
	9889008	1
	1152408	1
	778706	8
	4741976	1
	7729383	3
	941414	1
	8183931	30
	4612508	29
	8661258	1
	5501596	3
	6272591	1
	2999009	5
	9625023	1
	565741	1
	9530407	1
	5706921	1
	1512933	1
	8651546	1
	278134	2
	8097189	3
	690475	2
	9903126	1
	7231025	1
	723770	1
	3149924	1
	1719594	7
	6937380	1
	231574	1
	7812082	1
	1523254	4
	6565442	2
	1418137	1
	3834984	1
	6723615	1
	4095234	10
	21253	1
	10875	1
	5370894	10
	783873	1
	2830387	1
	5623456	2
	4611562	1
	3104155	1
	2904351	2
	1979896	2
	3135188	1
	6287756	1
	5521593	4
	6584025	3
	3103466	1
	5383382	1
	7998416	1
	6765686	4
	1385367	6
	2746361	1
	3534702	1
	8952627	2
	2085185	12
	1917643	1
	1230714	1
	6424109	2
	6318676	14
	7934102	2
	3009824	1
	3891933	1
	5465483	1
	9148734	1
	5225696	2
	117780	10
	1370150	1
	1780850	2
	5030378	1
	7912772	1
	1456115	2
	8512834	1
	2220717	2
	9636600	1
	7786962	2
	8168594	1
	3099154	1
	8422343	1
	5700239	6
	6862473	2
	5297971	1
	2120534	1
	7362872	2
	3292505	4
	281714	1
	1019772	1
	423084	2
	8900600	3
	6612070	2
	70235	6
	7052649	1
	9000925	1
	8017000	1
	5011086	1
	4859860	1
	6733201	1
	1299525	1
	9358182	1
	4184634	1
	1284931	1
	9874898	8
	8872828	1
	7166193	3
	2335542	1
	5807319	2
	1435450	2
	4348449	1
	1112513	1
	2382468	2
	5908007	3
	8984549	1
	5840575	5
	895578	2
	2338482	1
	8593314	1
	8450979	9
	7975516	1
	3171691	1
	7897588	16
	7298839	1
	5748400	1
	6004862	4
	9584633	1
	590713	4
	2607577	1
	8160420	5
	4959532	1
	6096323	3
	40626	11
	4306334	1
	978949	1
	4165989	2
	806897	1
	7700426	1
	4065514	8
	8732154	1
	7712099	8
	4910356	2
	2263162	1
	7293777	3
	2487903	23
	1093391	3
	1511454	1
	5478941	1
	9543390	11
	2648957	1
	3297692	17
	549918	1
	1937831	1
	7626700	3
	1052732	1
	5318342	1
	9251975	10
	120668	5
	9593777	1
	9639422	1
	905450	1
	6756309	1
	3210209	1
	7733376	1
	9616548	2
	7593679	1
	6034896	6
	3487404	2
	7539882	5
	8066772	1
	1578052	1
	3668579	1
	6419675	7
	7253774	4
	3225416	1
	6317794	4
	3219640	6
	7284985	2
	3121803	8
	800629	1
	6528813	6
	790167	12
	989263	23
	4971122	1
	5540834	1
	1606858	1
	9333122	1
	9558469	1
	6937946	9
	9508866	1
	5664492	2
	8271030	8
	8127787	2
	5950629	16
	4907429	5
	2030399	1
	2735872	1
	5389755	3
	1343930	1
	5771530	1
	1515625	23
	7101203	1
	4502335	8
	7381477	7
	7634319	3
	1965515	3
	1218478	3
	6367869	1
	9595471	3
	7537903	2
	6621555	1
	5233664	2
	9732308	1
	8349171	1
	7228584	24
	4244366	2
	2845704	1
	1070503	6
	5481535	1
	1296334	2
	7591502	1
	5784951	1
	226896	5
	9831925	2
	2604206	1
	3153295	3
	3466645	1
	9022300	1
	4316898	7
	7162748	1
	6007432	1
	1761157	1
	9567988	1
	2119923	3
	1798477	2
	532837	1
	4821729	1
	4633394	1
	4352592	7
	3556365	6
	1638629	1
	369929	1
	1466801	6
	524491	1
	7875455	7
	8806391	1
	2067945	7
	6832612	14
	7427619	21
	2713428	1
	9079333	1
	2274104	31
	3266308	3
	4258991	1
	6404934	1
	8061051	1
	7774879	5
	5903191	1
	8181746	1
	4186138	1
	764729	2
	4261851	1
	7847414	1
	4457007	1
	763270	21
	7883274	4
	230257	2
	7548362	1
	4305921	1
	9330507	1
	3153478	1
	6367867	1
	8440110	1
	733701	4
	9401489	1
	5267965	3
	9713564	1
	8766579	1
	940823	1
	978732	7
	4228103	1
	6050954	1
	749085	3
	5291392	1
	8849382	1
	5952393	1
	6465107	1
	6248542	1
	8692028	4
	4675894	1
	5366816	1
	1174712	1
	7425126	1
	6134840	1
	9073781	1
	3294577	1
	1698230	1
	8422520	2
	1955874	3
	8692362	1
	6809954	2
	6416146	4
	3206318	1
	8672941	1
	9748436	1
	2258430	1
	5557873	16
	2909946	1
	3300852	2
	4824846	1
	1130214	35
	5001780	1
	2536989	1
	7009510	5
	101622	9
	2769349	1
	8998908	1
	4971915	2
	5025162	1
	956340	6
	4044127	13
	9569117	1
	5990822	1
	2935134	2
	7596959	2
	8004451	1
	4145252	11
	5051955	1
	1080021	4
	2640639	1
	7793044	8
	6948141	2
	1749764	1
	3313042	1
	3489704	1
	1442407	3
	7184281	1
	5277188	1
	4818681	1
	3118254	3
	3092056	1
	7894112	1
	2906650	1
	9011150	1
	9583313	1
	5628806	2
	2815889	1
	4248418	1
	9554135	1
	852669	2
	3484732	2
	1253138	1
	4263962	1
	6600478	1
	5912404	1
	2902523	3
	1501755	1
	7434963	7
	722625	7
	3171101	2
	709246	3
	199589	1
	1341985	5
	7982274	1
	4344775	5
	8761086	4
	876932	1
	3463	1
	864461	3
	8953816	16
	2067935	1
	6149838	1
	5098400	1
	2409662	2
	5764550	2
	8463168	3
	7131335	2
	8871190	16
	2655943	3
	1604332	1
	8059643	4
	126975	1
	2785660	2
	7683819	1
	6457354	7
	263497	1
	3379715	3
	8262768	1
	9792759	2
	8068014	1
	8088233	3
	4027244	2
	8008855	1
	2120381	5
	657691	4
	3677664	1
	6662873	2
	3768440	4
	5482294	6
	392468	1
	1564135	1
	3259379	1
	6276044	5
	6049639	1
	680173	2
	6293136	1
	3951035	1
	6523491	1
	9471468	3
	4485495	2
	5794358	1
	721522	2
	7197446	1
	169233	5
	2458506	1
	3459951	2
	6838853	1
	3411777	1
	215637	1
	8794021	1
	9542125	2
	1057003	2
	731327	5
	956178	9
	8273831	1
	4004214	2
	6268575	16
	5582280	2
	4295488	1
	1938020	1
	1689452	1
	133376	7
	257230	1
	5492205	2
	3035154	2
	929331	1
	9740056	1
	9052770	1
	7199240	1
	9552731	1
	6775654	4
	3731078	1
	9469799	1
	1340505	1
	5086754	1
	2799122	8
	3686699	1
	97639	1
	3011700	17
	1295572	1
	2656596	1
	1594269	2
	8077481	1
	745802	1
	2288033	9
	887150	1
	6634431	1
	8209979	1
	7779565	1
	22827	2
	8547731	5
	5979403	3
	3216394	2
	2898830	1
	7222601	1
	1812844	4
	5598263	2
	8149630	9
	1332763	1
	5029682	6
	57902	3
	3208047	1
	8698921	1
	8066534	1
	1522063	2
	7140762	1
	7134151	22
	3491250	1
	1188487	1
	8168428	1
	4586499	1
	1871733	6
	133840	1
	1055100	2
	6602837	2
	8181117	1
	1566896	5
	2864231	1
	2356765	1
	5229351	1
	8370394	1
	6579249	2
	5018516	1
	1065162	2
	5520031	1
	4968227	1
	7965813	1
	6204599	1
	8896913	3
	1847013	1
	4797393	1
	8313237	14
	376531	1
	3831376	2
	536923	1
	5120468	1
	5296427	1
	5879502	1
	3209645	1
	3037885	1
	2681773	1
	4380126	3
	896943	1
	4019634	1
	4174537	2
	7594861	4
	7024677	6
	2385207	1
	5822517	1
	1082490	1
	6551757	1
	4130409	1
	9819138	1
	3923754	1
	5148759	1
	4104804	1
	9612220	2
	5121084	1
	7014636	9
	631118	10
	827576	3
	540076	1
	3969797	3
	5627093	1
	7635873	4
	433739	2
	3306721	1
	7864007	2
	9956406	1
	6636058	2
	7614171	1
	3668893	4
	1033341	1
	3384180	2
	3462878	1
	5727415	1
	5133957	2
	516346	1
	4719085	1
	7575143	18
	7411959	1
	7516108	1
	140537	2
	4087215	2
	1233250	2
	6635270	2
	7037532	2
	882862	3
	864629	2
	8072567	2
	7166564	1
	8142139	1
	1092259	1
	664523	5
	9193960	1
	7316943	8
	6474721	14
	8518102	5
	7940514	8
	1712738	1
	4898483	8
	9954552	1
	5432306	9
	7009518	1
	1719431	1
	4738373	7
	9686863	1
	2037765	1
	5093028	9
	4961498	1
	2312585	1
	2939247	1
	4750129	5
	6868339	2
	681859	1
	9633662	1
	5644913	1
	62647	2
	6702437	4
	8337501	7
	4220650	1
	3232743	1
	8329309	2
	4977359	7
	1439887	2
	4459909	8
	8229053	4
	2782975	1
	1961484	1
	4435743	24
	9037960	7
	7726603	3
	8987342	1
	2591953	7
	3530685	2
	8934953	1
	6607433	1
	6578103	13
	8380064	6
	3314182	1
	1495890	1
	1307140	1
	5020353	2
	5123849	2
	5966330	1
	1424041	1
	1041234	1
	6585411	5
	6649873	1
	4102627	1
	5102777	1
	7077759	2
	2338631	1
	4108173	1
	3030968	11
	7833951	1
	2150560	3
	8437012	1
	1925022	2
	303034	1
	987239	1
	6574177	1
	1314411	1
	2720738	2
	4032716	6
	8332444	2
	8289663	2
	5475584	1
	4450413	1
	5147872	4
	432772	19
	82676	11
	968903	1
	3410765	1
	4268445	7
	1027829	1
	9460000	1
	820850	1
	8324889	4
	862834	5
	7223280	1
	7619675	1
	3317646	1
	6377953	1
	1206222	2
	64289	1
	6087228	6
	7969574	1
	8801290	1
	1018453	2
	5988621	2
	9383318	6
	61679	1
	1130342	2
	5867699	1
	417615	1
	1809895	3
	7235498	3
	6279277	6
	5279837	1
	8563934	1
	1849694	1
	3581987	2
	3768134	1
	2886389	1
	1101137	1
	5727552	1
	9579322	3
	6398896	2
	3314848	2
	7595438	1
	7793957	2
	7662409	1
	3263114	1
	467979	1
	8126020	2
	7394553	13
	8005500	1
	2874163	1
	7632833	3
	1065480	5
	2640926	17
	3331060	3
	5023028	25
	1754117	1
	565279	4
	4749424	4
	433796	1
	3900553	1
	3479388	1
	9780933	1
	5594134	8
	4159467	1
	7271105	2
	8174237	1
	6193967	1
	553609	2
	7669481	2
	2831819	1
	5291256	2
	5806228	1
	4144475	1
	4937114	6
	3180369	1
	452415	2
	4898750	1
	2168045	1
	9824117	9
	8127513	1
	5631325	4
	381424	1
	8322808	1
	1550793	1
	4873305	1
	2070553	2
	6920700	1
	1717289	2
	34898	1
	4753392	1
	32354	2
	1881866	13
	1619280	3
	4249246	6
	1497686	3
	4822936	1
	6723329	3
	545350	5
	8786691	1
	5136236	1
	9571648	6
	7297299	2
	8767166	4
	3187860	1
	8359526	3
	1092832	14
	3142274	1
	2025597	1
	252261	2
	8829353	1
	5957296	1
	365620	1
	8233920	1
	628918	1
	6108954	2
	5497807	1
	6262895	7
	354114	6
	4800764	8
	5364918	1
	5730406	1
	6375483	1
	4391517	1
	8037764	1
	2886290	1
	770783	1
	1641115	1
	6803130	1
	7900693	1
	5770829	1
	8552648	1
	656288	2
	8755093	2
	5696407	2
	2998939	1
	8332161	1
	9886581	4
	6783625	3
	8241793	2
	1092330	1
	131287	1
	7904472	1
	2893762	1
	4941444	5
	7935141	1
	2886438	10
	130023	1
	4617009	1
	229293	4
	6247512	2
	854799	1
	7389899	1
	6212059	18
	8643072	3
	3300877	2
	1227408	1
	7268920	1
	4187933	1
	7932082	1
	3664494	1
	5352729	3
	8208428	11
	5249482	1
	5175017	9
	2794998	5
	6623991	1
	864502	1
	3066222	1
	6926663	1
	1978169	2
	8243451	3
	1689051	16
	5619000	1
	9715233	4
	1705355	1
	6832331	1
	3339396	1
	2354414	1
	2426911	3
	1230716	6
	5795991	3
	3291049	7
	3376770	6
	4251929	6
	1619119	1
	8973840	1
	320866	2
	3379758	1
	10030113	3
	8559298	1
	7046858	1
	1713228	1
	1326930	1
	9861821	1
	5318894	1
	5536706	1
	1176659	3
	5555228	3
	9687203	1
	330208	5
	1798467	7
	5812049	2
	6630018	1
	1737171	1
	1122940	7
	7172559	1
	599590	1
	3946297	4
	7414927	1
	2778345	2
	5831715	1
	987030	2
	6624250	2
	5481059	1
	5294085	3
	5589846	3
	6743019	3
	6744051	8
	6977770	25
	7709119	1
	3795320	2
	4880438	1
	274565	1
	7602451	1
	1646451	1
	4014501	2
	6978646	1
	345795	1
	359681	2
	1282761	1
	3996231	1
	6608456	2
	3730220	22
	4209026	1
	801567	2
	2392494	1
	19832	1
	617609	1
	3968679	1
	7962087	1
	7220263	1
	4770836	2
	7267758	1
	762606	7
	1258784	2
	8338612	1
	6733783	1
	4208860	3
	8042765	1
	7364241	4
	5832549	1
	7758011	2
	5638233	2
	6868333	3
	804261	1
	6784832	3
	6892394	1
	2137713	1
	8755890	1
	4201249	2
	6837365	1
	2680506	1
	6701393	6
	5123862	1
	375971	1
	4010714	5
	8861223	1
	862862	1
	4549457	1
	5267708	3
	2563053	1
	6936194	1
	3577267	1
	6883854	2
	3076872	20
	9618317	1
	4141211	2
	6944498	6
	1896939	3
	217449	1
	9160788	2
	4213140	1
	4110780	1
	6062457	1
	9787501	3
	6622079	2
	4532453	2
	103882	2
	1736278	2
	8133507	1
	1470784	2
	7592032	1
	6420801	2
	1562396	15
	8654762	1
	5118006	3
	3155332	1
	5047838	1
	3832142	1
	5918383	4
	5686721	2
	6875814	1
	7526741	1
	2005512	1
	6332919	1
	3222636	1
	9837115	1
	2859628	1
	245426	1
	749372	4
	2378345	1
	2934739	2
	9439116	1
	9568082	1
	7989735	1
	4004156	10
	8158729	1
	6607400	5
	6151831	4
	1377482	1
	1881836	5
	5802758	1
	7733267	2
	6626063	1
	9881883	2
	944882	1
	6517411	1
	2793222	1
	8427522	1
	6011802	1
	445791	2
	5740496	2
	8673226	1
	5957299	3
	8978754	5
	3417849	2
	3966341	2
	3243931	15
	2981070	2
	3896175	1
	4979579	5
	8786693	1
	3256804	24
	312853	1
	9278285	2
	4957961	3
	7863477	3
	894964	1
	4876677	2
	2111000	1
	8596299	2
	1932199	4
	9894729	2
	8947125	10
	3749520	1
	874265	2
	1948295	1
	8855768	9
	2067169	7
	1743036	1
	9912040	1
	3939288	1
	5094641	9
	8329188	2
	243809	3
	3715486	1
	5626818	1
	420263	19
	1093647	2
	1813389	1
	5627109	1
	9916063	1
	2939368	7
	4063268	3
	1052807	2
	6725993	1
	3281502	4
	3923371	1
	5873220	4
	5901140	1
	6424712	1
	5322533	1
	5170884	1
	6706982	19
	7133640	3
	1702754	1
	7416667	1
	2123991	1
	8628820	5
	5379446	6
	3104443	1
	5415589	1
	4341861	1
	49737	2
	2098787	4
	974403	5
	7449426	1
	5557752	3
	450897	1
	8478415	5
	9038268	3
	9081851	9
	5272663	1
	4861704	1
	1511787	4
	7269095	16
	4306585	3
	4076387	2
	587406	5
	1882952	1
	7259948	1
	9000930	5
	902797	1
	5745697	1
	6005955	1
	9810141	1
	5665907	2
	194710	1
	2148083	2
	1292775	1
	1876069	2
	3614615	1
	175049	1
	2111699	1
	4713214	1
	4417391	1
	3779821	8
	1065271	2
	846199	1
	8916559	1
	9878479	9
	1046782	1
	2199368	2
	4274901	1
	130017	1
	5510978	2
	3721997	1
	7633180	1
	756622	1
	9220959	1
	2720785	1
	278425	1
	641596	5
	4182375	1
	1787368	18
	6738760	7
	9552880	4
	6572283	1
	5478583	1
	4318818	1
	9618376	4
	8445401	2
	804846	24
	8152092	1
	8449381	3
	9064778	1
	9695833	1
	6663144	3
	9685325	1
	4906676	1
	4275341	5
	7176186	2
	4853700	8
	275974	1
	5492757	1
	6386374	1
	9791126	1
	7311637	18
	1470257	1
	977939	1
	6006207	1
	5056499	1
	8717749	1
	4828436	3
	8531281	1
	9144056	1
	8621810	1
	2884295	1
	5809670	1
	7785333	2
	10036846	5
	3326568	1
	6951557	1
	8908173	1
	3923800	2
	2188028	1
	8226215	3
	1314918	1
	120676	1
	8778098	1
	4693662	1
	9497734	1
	734644	4
	2886376	1
	6849139	7
	7304308	1
	4621138	3
	41020	1
	3265036	2
	4731606	2
	9679460	2
	1601700	3
	7844734	8
	538356	1
	7267828	1
	9274586	2
	8206737	2
	2341789	1
	3715333	4
	2166285	1
	7402055	1
	8196837	1
	1567890	7
	2265612	1
	8279535	1
	6282941	1
	3348516	5
	8926828	1
	3148272	14
	8097185	5
	437451	6
	8996	1
	8202979	1
	3018698	1
	1745322	1
	2795871	5
	3473691	1
	8376953	1
	5592711	1
	6911865	1
	9948068	1
	5976868	1
	1125340	3
[truncated: 331,808 more rows]
